# Supplementary material for: Gene Expression Changes During the Allo-/Deallopolyploidization Process of Brassica napus
Source: Front Genet. 2019 Dec 19;10:1279. doi: 10.3389/fgene.2019.01279 (PMC6931035; doi:10.3389/fgene.2019.01279)
Supplement: Supplementary file 1 [file DataSheet_1.xlsx]

## Sheet: Sheet1
Homoeologous gene pairs between B.rapa and B.oleracea used in this study
B.oleracea	B. rapa
Bol040684	Bra033253
Bol040683	Bra033252
Bol018468	Bra032640
Bol018469	Bra032641
Bol040682	Bra033251
Bol018470	Bra032642
Bol040681	Bra033249
Bol018471	Bra032643
Bol040679	Bra033247
Bol018473	Bra032645
Bol040678	Bra033246
Bol040677	Bra033245
Bol018474	Bra032646
Bol040676	Bra033244
Bol040675	Bra033243
Bol040674	Bra033242
Bol018475	Bra032647
Bol040673	Bra033240
Bol040672	Bra033239
Bol040671	Bra033238
Bol018476	Bra032648
Bol040670	Bra033237
Bol040669	Bra033236
Bol040668	Bra033235
Bol018478	Bra032649
Bol040667	Bra033234
Bol018479	Bra032650
Bol004009	Bra033232
Bol018480	Bra032651
Bol004008	Bra033230
Bol004007	Bra033229
Bol004006	Bra033227
Bol018481	Bra032652
Bol018482	Bra032653
Bol004005	Bra033226
Bol018483	Bra032654
Bol018484	Bra032655
Bol018485	Bra032656
Bol018486	Bra032657
Bol018487	Bra032658
Bol018488	Bra032659
Bol004001	Bra033224
Bol004000	Bra033223
Bol018489	Bra032660
Bol003996	Bra033220
Bol018490	Bra032661
Bol003997	Bra033221
Bol018491	Bra032662
Bol018492	Bra032663
Bol003998	Bra033222
Bol003994	Bra033219
Bol018499	Bra032666
Bol018500	Bra032667
Bol003993	Bra033218
Bol003992	Bra033217
Bol003991	Bra033216
Bol018502	Bra032669
Bol003990	Bra033215
Bol003989	Bra033214
Bol003988	Bra033213
Bol040736	Bra033306
Bol018440	Bra032615
Bol040733	Bra033308
Bol018439	Bra032614
Bol040739	Bra033309
Bol040741	Bra033311
Bol018438	Bra032612
Bol040742	Bra033312
Bol040743	Bra033313
Bol040744	Bra033314
Bol040745	Bra033315
Bol018435	Bra032610
Bol040748	Bra033318
Bol040749	Bra033321
Bol040751	Bra033323
Bol040752	Bra033324
Bol040753	Bra033325
Bol018429	Bra032603
Bol018427	Bra032602
Bol018426	Bra032601
Bol040755	Bra033328
Bol018425	Bra032600
Bol040756	Bra033329
Bol018424	Bra032599
Bol040757	Bra033330
Bol040758	Bra033331
Bol040759	Bra033332
Bol040760	Bra033333
Bol040761	Bra033334
Bol040763	Bra033336
Bol040764	Bra033337
Bol018419	Bra032591
Bol040765	Bra033338
Bol040768	Bra033342
Bol040769	Bra033343
Bol018417	Bra032589
Bol040770	Bra033344
Bol018416	Bra032588
Bol040771	Bra033345
Bol018415	Bra032587
Bol040773	Bra033346
Bol018414	Bra032586
Bol003254	Bra030509
Bol040774	Bra033347
Bol018413	Bra032585
Bol003253	Bra030510
Bol018412	Bra032584
Bol040775	Bra033348
Bol003252	Bra030511
Bol040776	Bra033349
Bol018411	Bra032583
Bol040777	Bra033350
Bol040779	Bra033352
Bol040780	Bra033353
Bol018410	Bra032581
Bol040781	Bra033354
Bol003249	Bra030512
Bol040784	Bra033356
Bol040785	Bra033357
Bol003248	Bra030513
Bol003247	Bra030514
Bol040786	Bra033360
Bol040787	Bra033361
Bol018409	Bra032577
Bol003246	Bra030517
Bol040790	Bra033364
Bol018407	Bra032575
Bol040792	Bra033365
Bol040793	Bra033366
Bol018404	Bra032563
Bol040794	Bra033367
Bol040795	Bra033368
Bol040796	Bra033369
Bol018399	Bra032561
Bol018398	Bra032560
Bol040797	Bra033370
Bol018397	Bra032559
Bol040798	Bra033373
Bol018396	Bra032558
Bol018395	Bra032557
Bol040801	Bra033375
Bol003244	Bra030520
Bol040803	Bra033377
Bol003243	Bra030522
Bol040804	Bra033378
Bol003242	Bra030523
Bol003239	Bra030524
Bol040805	Bra033379
Bol018392	Bra032555
Bol003236	Bra030525
Bol040806	Bra033380
Bol018391	Bra032553
Bol040810	Bra033381
Bol018390	Bra032552
Bol040812	Bra033382
Bol040813	Bra033388
Bol003234	Bra030528
Bol003233	Bra030529
Bol040817	Bra033391
Bol003232	Bra030530
Bol040818	Bra033392
Bol003231	Bra030531
Bol040819	Bra033393
Bol040820	Bra033394
Bol040821	Bra033395
Bol040822	Bra033398
Bol040823	Bra033399
Bol003230	Bra030532
Bol040824	Bra033400
Bol040825	Bra033401
Bol018387	Bra032551
Bol040826	Bra033402
Bol018386	Bra032550
Bol040827	Bra033406
Bol011634	Bra030533
Bol040828	Bra033408
Bol011632	Bra030534
Bol040830	Bra033409
Bol011631	Bra030535
Bol040831	Bra033410
Bol040832	Bra033411
Bol011630	Bra030536
Bol040834	Bra033412
Bol011629	Bra030537
Bol040835	Bra033413
Bol011628	Bra030538
Bol040836	Bra033414
Bol011627	Bra030539
Bol040837	Bra033415
Bol011626	Bra030540
Bol018385	Bra032548
Bol018384	Bra032547
Bol018383	Bra032546
Bol040838	Bra015256
Bol018382	Bra032545
Bol018380	Bra032544
Bol040840	Bra015261
Bol011625	Bra030541
Bol040841	Bra015262
Bol040843	Bra015263
Bol018378	Bra032542
Bol040844	Bra015264
Bol011623	Bra030542
Bol040845	Bra015268
Bol040846	Bra015269
Bol011622	Bra030543
Bol011621	Bra030544
Bol040847	Bra015271
Bol018377	Bra032541
Bol040849	Bra015272
Bol018376	Bra032540
Bol040850	Bra015273
Bol018375	Bra032539
Bol011619	Bra030546
Bol040851	Bra015274
Bol040852	Bra015275
Bol018373	Bra032538
Bol040854	Bra015277
Bol011617	Bra030548
Bol011616	Bra030549
Bol040855	Bra015278
Bol018372	Bra032537
Bol040856	Bra015279
Bol018371	Bra032536
Bol040858	Bra015280
Bol011612	Bra030551
Bol040859	Bra015281
Bol018370	Bra032535
Bol040860	Bra015282
Bol040861	Bra015283
Bol040862	Bra015284
Bol018369	Bra032534
Bol040863	Bra015285
Bol018368	Bra032533
Bol018367	Bra032532
Bol018365	Bra032531
Bol011611	Bra030553
Bol040864	Bra015286
Bol040865	Bra015287
Bol011610	Bra030554
Bol040866	Bra015288
Bol040867	Bra015289
Bol040868	Bra015290
Bol040869	Bra015291
Bol018363	Bra032529
Bol018362	Bra032528
Bol011609	Bra030555
Bol018361	Bra032527
Bol018360	Bra032526
Bol040870	Bra015292
Bol011608	Bra030556
Bol040871	Bra015293
Bol018359	Bra032524
Bol040872	Bra015294
Bol011607	Bra030558
Bol040873	Bra015295
Bol018357	Bra032522
Bol040874	Bra015296
Bol011606	Bra030559
Bol040875	Bra015297
Bol018356	Bra032521
Bol040876	Bra015298
Bol018355	Bra032520
Bol011604	Bra030560
Bol011602	Bra030561
Bol040877	Bra015299
Bol018354	Bra032519
Bol040878	Bra015300
Bol011600	Bra030562
Bol040879	Bra015301
Bol011599	Bra030563
Bol040880	Bra015302
Bol018353	Bra032518
Bol011598	Bra030564
Bol040881	Bra015303
Bol040882	Bra015305
Bol011596	Bra030565
Bol040883	Bra015306
Bol011594	Bra030566
Bol040885	Bra015308
Bol018352	Bra032514
Bol040888	Bra015311
Bol040889	Bra015312
Bol040890	Bra015313
Bol011592	Bra030568
Bol040891	Bra015314
Bol040892	Bra015315
Bol040893	Bra015316
Bol011590	Bra030570
Bol040894	Bra015317
Bol018351	Bra032511
Bol018350	Bra032508
Bol011588	Bra030572
Bol040895	Bra015318
Bol018349	Bra032507
Bol040897	Bra015320
Bol040898	Bra015321
Bol011586	Bra030574
Bol040899	Bra015322
Bol011585	Bra030575
Bol040900	Bra015323
Bol040901	Bra015324
Bol040902	Bra015325
Bol018344	Bra032504
Bol040903	Bra015326
Bol018343	Bra032503
Bol040904	Bra015327
Bol040905	Bra015328
Bol040906	Bra015329
Bol040907	Bra015330
Bol040908	Bra015331
Bol018342	Bra032501
Bol011583	Bra030576
Bol040909	Bra015334
Bol018341	Bra032499
Bol040910	Bra015335
Bol011578	Bra030578
Bol040913	Bra015338
Bol011575	Bra030581
Bol018339	Bra032496
Bol011574	Bra030582
Bol040916	Bra015340
Bol018338	Bra032495
Bol040917	Bra015341
Bol018337	Bra032494
Bol040918	Bra015342
Bol011573	Bra030584
Bol040919	Bra015343
Bol040921	Bra015344
Bol011568	Bra030587
Bol040922	Bra015345
Bol018336	Bra032493
Bol011567	Bra030588
Bol040923	Bra015346
Bol011565	Bra030589
Bol040925	Bra015348
Bol011564	Bra030590
Bol040926	Bra015349
Bol040928	Bra015356
Bol011563	Bra030591
Bol040930	Bra015357
Bol011562	Bra030592
Bol018335	Bra032492
Bol011561	Bra030593
Bol040932	Bra015358
Bol018334	Bra032491
Bol011560	Bra030594
Bol040933	Bra015360
Bol040934	Bra015362
Bol040935	Bra015363
Bol018333	Bra032487
Bol040936	Bra015364
Bol040938	Bra015367
Bol011558	Bra030597
Bol040939	Bra015368
Bol011557	Bra030598
Bol040940	Bra015369
Bol040942	Bra015371
Bol040943	Bra015375
Bol011556	Bra030599
Bol040944	Bra015377
Bol040945	Bra015379
Bol040946	Bra015380
Bol040948	Bra015381
Bol011555	Bra030600
Bol011552	Bra030602
Bol040951	Bra015385
Bol018330	Bra032484
Bol040952	Bra015386
Bol040954	Bra015392
Bol040955	Bra015393
Bol040956	Bra015394
Bol040957	Bra015395
Bol040958	Bra015396
Bol018328	Bra032482
Bol040959	Bra015397
Bol018327	Bra032481
Bol040960	Bra015398
Bol018326	Bra032480
Bol018325	Bra032479
Bol040961	Bra015400
Bol011546	Bra030605
Bol040962	Bra015401
Bol018321	Bra032478
Bol040963	Bra015403
Bol018318	Bra032477
Bol011545	Bra030606
Bol040965	Bra015404
Bol018317	Bra032474
Bol040966	Bra015410
Bol018315	Bra032473
Bol011543	Bra030608
Bol040967	Bra015411
Bol018314	Bra032472
Bol011542	Bra030609
Bol040971	Bra015413
Bol018313	Bra032471
Bol040972	Bra015412
Bol040974	Bra015415
Bol040976	Bra015416
Bol018311	Bra032469
Bol040977	Bra015417
Bol018310	Bra032468
Bol040978	Bra015418
Bol040979	Bra015419
Bol040980	Bra015420
Bol018309	Bra032467
Bol018308	Bra032466
Bol040981	Bra015421
Bol018306	Bra032465
Bol040986	Bra015422
Bol018305	Bra032464
Bol040987	Bra015423
Bol040988	Bra015424
Bol018304	Bra032463
Bol040990	Bra015426
Bol018303	Bra032462
Bol040991	Bra015427
Bol011541	Bra030611
Bol040993	Bra015430
Bol040994	Bra015431
Bol011540	Bra030612
Bol040995	Bra015432
Bol011539	Bra030613
Bol011538	Bra030614
Bol040996	Bra015435
Bol040999	Bra015436
Bol041000	Bra015441
Bol018300	Bra032461
Bol041001	Bra015442
Bol018299	Bra032460
Bol041002	Bra015443
Bol041003	Bra015444
Bol018297	Bra032458
Bol011536	Bra030616
Bol041005	Bra015445
Bol018295	Bra032456
Bol011534	Bra030617
Bol011533	Bra030618
Bol041009	Bra015446
Bol041010	Bra015447
Bol041012	Bra015448
Bol023313	Bra030621
Bol041014	Bra015449
Bol023314	Bra030622
Bol041015	Bra015450
Bol018294	Bra032455
Bol023317	Bra030623
Bol018293	Bra032454
Bol023318	Bra030624
Bol041016	Bra015451
Bol041018	Bra015453
Bol023319	Bra030625
Bol041019	Bra015454
Bol041020	Bra015456
Bol018290	Bra032453
Bol023320	Bra030626
Bol018289	Bra032450
Bol023321	Bra030627
Bol018288	Bra032452
Bol041024	Bra015457
Bol023322	Bra030628
Bol041025	Bra015458
Bol023323	Bra030629
Bol041026	Bra015459
Bol018287	Bra032451
Bol041027	Bra015460
Bol041028	Bra015463
Bol023325	Bra030630
Bol041029	Bra015464
Bol018285	Bra032449
Bol041030	Bra015465
Bol018282	Bra032448
Bol041031	Bra015466
Bol004185	Bra032445
Bol023326	Bra030631
Bol041032	Bra015467
Bol004184	Bra032444
Bol023327	Bra030632
Bol004182	Bra032443
Bol023328	Bra030633
Bol023330	Bra030634
Bol041033	Bra015468
Bol004181	Bra032442
Bol004180	Bra032441
Bol023331	Bra030635
Bol041034	Bra015470
Bol023332	Bra030636
Bol041035	Bra015471
Bol023333	Bra030637
Bol041036	Bra015472
Bol004179	Bra032439
Bol041037	Bra015473
Bol004178	Bra032438
Bol023334	Bra030639
Bol004176	Bra032436
Bol004175	Bra032434
Bol041039	Bra015478
Bol004173	Bra032433
Bol041042	Bra015480
Bol041043	Bra015481
Bol041044	Bra015483
Bol023335	Bra030640
Bol041045	Bra015484
Bol004172	Bra032432
Bol023336	Bra030641
Bol023337	Bra030642
Bol041047	Bra015485
Bol004170	Bra032431
Bol023338	Bra030643
Bol023339	Bra030644
Bol041048	Bra015486
Bol023340	Bra030645
Bol041049	Bra015487
Bol023341	Bra030646
Bol041050	Bra015488
Bol041052	Bra015491
Bol041053	Bra015494
Bol004168	Bra032429
Bol023342	Bra030648
Bol004167	Bra032428
Bol041054	Bra015493
Bol023344	Bra030649
Bol004166	Bra032426
Bol004165	Bra032424
Bol041057	Bra015497
Bol023345	Bra030651
Bol041058	Bra015498
Bol004164	Bra032423
Bol041059	Bra015499
Bol023346	Bra030652
Bol041060	Bra015500
Bol004162	Bra032421
Bol041061	Bra015501
Bol023347	Bra030653
Bol041062	Bra015502
Bol023348	Bra030654
Bol041063	Bra015504
Bol004161	Bra032416
Bol041064	Bra015505
Bol041065	Bra015506
Bol041066	Bra015507
Bol041067	Bra015508
Bol041068	Bra015509
Bol023350	Bra030655
Bol041069	Bra015510
Bol023351	Bra030658
Bol041070	Bra015511
Bol004158	Bra032415
Bol041071	Bra015512
Bol004156	Bra032418
Bol004155	Bra032413
Bol041072	Bra015516
Bol023352	Bra030659
Bol041074	Bra015520
Bol004153	Bra031534
Bol023354	Bra030661
Bol041076	Bra015522
Bol004151	Bra031535
Bol041077	Bra015523
Bol004150	Bra031536
Bol041081	Bra015529
Bol004148	Bra031537
Bol004147	Bra031538
Bol023355	Bra030662
Bol041083	Bra015531
Bol004146	Bra031539
Bol041084	Bra015532
Bol004145	Bra031540
Bol041085	Bra015533
Bol004144	Bra031541
Bol023356	Bra030663
Bol041087	Bra015534
Bol004143	Bra031542
Bol041088	Bra015535
Bol004142	Bra031543
Bol023357	Bra030664
Bol041089	Bra015536
Bol004141	Bra031544
Bol023358	Bra030665
Bol004140	Bra031545
Bol004139	Bra031546
Bol004138	Bra031547
Bol041090	Bra015537
Bol041091	Bra015538
Bol023359	Bra030666
Bol004136	Bra031548
Bol023360	Bra030667
Bol041093	Bra015540
Bol004135	Bra031549
Bol023362	Bra030668
Bol004134	Bra031550
Bol041094	Bra015543
Bol041095	Bra015544
Bol041096	Bra015545
Bol041097	Bra015547
Bol041098	Bra015548
Bol023364	Bra030669
Bol041099	Bra015549
Bol041100	Bra015550
Bol004133	Bra031551
Bol023365	Bra030670
Bol041101	Bra015551
Bol004132	Bra031552
Bol041102	Bra015552
Bol004129	Bra031553
Bol023373	Bra030671
Bol023375	Bra030672
Bol004127	Bra031554
Bol023371	Bra030673
Bol041104	Bra015554
Bol004126	Bra031555
Bol023377	Bra030675
Bol041106	Bra015556
Bol041107	Bra015558
Bol041109	Bra015560
Bol023378	Bra030676
Bol041110	Bra015561
Bol004125	Bra031556
Bol041111	Bra015562
Bol004124	Bra031557
Bol041112	Bra015563
Bol004123	Bra031558
Bol041113	Bra015564
Bol041114	Bra015567
Bol004122	Bra031559
Bol041115	Bra015568
Bol041116	Bra015569
Bol041117	Bra015570
Bol004117	Bra031567
Bol041118	Bra015571
Bol004116	Bra031568
Bol041119	Bra015572
Bol004115	Bra031569
Bol041120	Bra015573
Bol004114	Bra031570
Bol041121	Bra015574
Bol023379	Bra030677
Bol041122	Bra015575
Bol023380	Bra030678
Bol041123	Bra015576
Bol023381	Bra030679
Bol004113	Bra031571
Bol041125	Bra015577
Bol023382	Bra030680
Bol041126	Bra015578
Bol004112	Bra031573
Bol023384	Bra030681
Bol041128	Bra015579
Bol004110	Bra031574
Bol041129	Bra015580
Bol004109	Bra031575
Bol023387	Bra030683
Bol041130	Bra015581
Bol041131	Bra015582
Bol004108	Bra031577
Bol004107	Bra031578
Bol004106	Bra031579
Bol041134	Bra015584
Bol004105	Bra031580
Bol023392	Bra030688
Bol041135	Bra015585
Bol023393	Bra030689
Bol004100	Bra031585
Bol004099	Bra031586
Bol023397	Bra030693
Bol023398	Bra030694
Bol023399	Bra030695
Bol023400	Bra030696
Bol041157	Bra018683
Bol041156	Bra018684
Bol041155	Bra018685
Bol041154	Bra018686
Bol041152	Bra018688
Bol041149	Bra018690
Bol006519	Bra031595
Bol041162	Bra018680
Bol041163	Bra018679
Bol041164	Bra018678
Bol006520	Bra031596
Bol023417	Bra030705
Bol006521	Bra031597
Bol041165	Bra018677
Bol006522	Bra031598
Bol023419	Bra030706
Bol041167	Bra018674
Bol041169	Bra018672
Bol041168	Bra018673
Bol041173	Bra018668
Bol006526	Bra031606
Bol041174	Bra018667
Bol041175	Bra018666
Bol006528	Bra031607
Bol023423	Bra030708
Bol006529	Bra031608
Bol023424	Bra030709
Bol041176	Bra018664
Bol023425	Bra030710
Bol023426	Bra030711
Bol041177	Bra018663
Bol023427	Bra030712
Bol041179	Bra018662
Bol006530	Bra031609
Bol041180	Bra018660
Bol041181	Bra018656
Bol006531	Bra031610
Bol023428	Bra030713
Bol041183	Bra018654
Bol041184	Bra018653
Bol041185	Bra018652
Bol006533	Bra031612
Bol041186	Bra018651
Bol006534	Bra031613
Bol041187	Bra018650
Bol006535	Bra031614
Bol041189	Bra018649
Bol006537	Bra031615
Bol023429	Bra030714
Bol041191	Bra018647
Bol041192	Bra018645
Bol023430	Bra030715
Bol041193	Bra018644
Bol041194	Bra018643
Bol006538	Bra031616
Bol023431	Bra030716
Bol006539	Bra031617
Bol023432	Bra030717
Bol006540	Bra031618
Bol023433	Bra030718
Bol023434	Bra030719
Bol006541	Bra031619
Bol041196	Bra018641
Bol041198	Bra018639
Bol041199	Bra018638
Bol006543	Bra031621
Bol041200	Bra018637
Bol023435	Bra030720
Bol041201	Bra018635
Bol041203	Bra018634
Bol006544	Bra031622
Bol041204	Bra018633
Bol041205	Bra018632
Bol041207	Bra018630
Bol006546	Bra031623
Bol041208	Bra018629
Bol006547	Bra031624
Bol041209	Bra018628
Bol041210	Bra018627
Bol006548	Bra031625
Bol006550	Bra031626
Bol041212	Bra018625
Bol021088	Bra030726
Bol006551	Bra031627
Bol021090	Bra030727
Bol006552	Bra031628
Bol041214	Bra018624
Bol006553	Bra031629
Bol021086	Bra030728
Bol041215	Bra018623
Bol041216	Bra018622
Bol021085	Bra030729
Bol041217	Bra018621
Bol006554	Bra031630
Bol021082	Bra030730
Bol041218	Bra018620
Bol006555	Bra031631
Bol021081	Bra030731
Bol041219	Bra018619
Bol041220	Bra018617
Bol021080	Bra030732
Bol041221	Bra018616
Bol041222	Bra018615
Bol021079	Bra030733
Bol041223	Bra018614
Bol006556	Bra031632
Bol041224	Bra018613
Bol006557	Bra031633
Bol021078	Bra030734
Bol041225	Bra018612
Bol006558	Bra031634
Bol006559	Bra031635
Bol021077	Bra030735
Bol041227	Bra018611
Bol021076	Bra030736
Bol041228	Bra018609
Bol021075	Bra030737
Bol006560	Bra031637
Bol006561	Bra031638
Bol041230	Bra018607
Bol041231	Bra018606
Bol006563	Bra031639
Bol041232	Bra018605
Bol041233	Bra018604
Bol041234	Bra018603
Bol006564	Bra031640
Bol041235	Bra018602
Bol041236	Bra018601
Bol041237	Bra018600
Bol041238	Bra018599
Bol022164	Bra030742
Bol041239	Bra018598
Bol041240	Bra018597
Bol006565	Bra031641
Bol022163	Bra030744
Bol006566	Bra031642
Bol006567	Bra031643
Bol041241	Bra018596
Bol006568	Bra031644
Bol006569	Bra031645
Bol041243	Bra018594
Bol041244	Bra018593
Bol006571	Bra031647
Bol022161	Bra030746
Bol041245	Bra018592
Bol006572	Bra031648
Bol022159	Bra030747
Bol041246	Bra018591
Bol006573	Bra031649
Bol022158	Bra030748
Bol041247	Bra018590
Bol006574	Bra031650
Bol041248	Bra018589
Bol006575	Bra031651
Bol022155	Bra030749
Bol006576	Bra031652
Bol006577	Bra031653
Bol022153	Bra030750
Bol041249	Bra018588
Bol041250	Bra018587
Bol022152	Bra030751
Bol041251	Bra018586
Bol006578	Bra031654
Bol022151	Bra030752
Bol041252	Bra018585
Bol041254	Bra018583
Bol022150	Bra030753
Bol022149	Bra030754
Bol041256	Bra018582
Bol006579	Bra031656
Bol022148	Bra030755
Bol006580	Bra031657
Bol006582	Bra031658
Bol022147	Bra030756
Bol041257	Bra018581
Bol041259	Bra018579
Bol022145	Bra030758
Bol022144	Bra030759
Bol022143	Bra030760
Bol041262	Bra018577
Bol022140	Bra030762
Bol022137	Bra030763
Bol036848	Bra018571
Bol036847	Bra018570
Bol022135	Bra030771
Bol036846	Bra018569
Bol022134	Bra030766
Bol022133	Bra030767
Bol036845	Bra018568
Bol022132	Bra030768
Bol036844	Bra018567
Bol006584	Bra031661
Bol036843	Bra018566
Bol022131	Bra030769
Bol036842	Bra018565
Bol006586	Bra031662
Bol006587	Bra031663
Bol036839	Bra020026
Bol006589	Bra031664
Bol036835	Bra020025
Bol022128	Bra030773
Bol022125	Bra030775
Bol022124	Bra030777
Bol036834	Bra020024
Bol006591	Bra031665
Bol036833	Bra020023
Bol022119	Bra030780
Bol036832	Bra020022
Bol006592	Bra031666
Bol036830	Bra020018
Bol036829	Bra020017
Bol006593	Bra031668
Bol036828	Bra020016
Bol006594	Bra031669
Bol022116	Bra030783
Bol036827	Bra020015
Bol022114	Bra030784
Bol036825	Bra020014
Bol006596	Bra031671
Bol022113	Bra030785
Bol036824	Bra020013
Bol006595	Bra031672
Bol036823	Bra020011
Bol036822	Bra020010
Bol006602	Bra031678
Bol022110	Bra030786
Bol036820	Bra020008
Bol006598	Bra031674
Bol022108	Bra030788
Bol022107	Bra030789
Bol036818	Bra020007
Bol006599	Bra031675
Bol036817	Bra020006
Bol036816	Bra020005
Bol006600	Bra031676
Bol022104	Bra030790
Bol036815	Bra020004
Bol036814	Bra020003
Bol022103	Bra030791
Bol036813	Bra020002
Bol036812	Bra020001
Bol006605	Bra031682
Bol022109	Bra030792
Bol036810	Bra019999
Bol022101	Bra030793
Bol036809	Bra019998
Bol036808	Bra019997
Bol036807	Bra019996
Bol022100	Bra030794
Bol036806	Bra019995
Bol022099	Bra030795
Bol022098	Bra030796
Bol036805	Bra019994
Bol006606	Bra031683
Bol022097	Bra030797
Bol036804	Bra019993
Bol022096	Bra030798
Bol022095	Bra030799
Bol036802	Bra019992
Bol022094	Bra030800
Bol036801	Bra019991
Bol006607	Bra031684
Bol036797	Bra019988
Bol036796	Bra019987
Bol022093	Bra030801
Bol036795	Bra019986
Bol036794	Bra019985
Bol036793	Bra019984
Bol022091	Bra030802
Bol036792	Bra019983
Bol022090	Bra030803
Bol036791	Bra019982
Bol036790	Bra019981
Bol036789	Bra019980
Bol006609	Bra031686
Bol036788	Bra019979
Bol022089	Bra030804
Bol036787	Bra019978
Bol036786	Bra019977
Bol036785	Bra019976
Bol036784	Bra019975
Bol022088	Bra030805
Bol006610	Bra031688
Bol022087	Bra030806
Bol036782	Bra019974
Bol006611	Bra031689
Bol031225	Bra031690
Bol036781	Bra019973
Bol031226	Bra031691
Bol036777	Bra019972
Bol031227	Bra031692
Bol036776	Bra019971
Bol031228	Bra031693
Bol022084	Bra018468
Bol036775	Bra019970
Bol031229	Bra031694
Bol036774	Bra019967
Bol031230	Bra031695
Bol036771	Bra019966
Bol022083	Bra018467
Bol036770	Bra019965
Bol022082	Bra018466
Bol022081	Bra018465
Bol031233	Bra031698
Bol036769	Bra019964
Bol022080	Bra018464
Bol036768	Bra019963
Bol022079	Bra018463
Bol022078	Bra018462
Bol036767	Bra019962
Bol031234	Bra031700
Bol022077	Bra018461
Bol036766	Bra019960
Bol031235	Bra031701
Bol036765	Bra019961
Bol031236	Bra031702
Bol022076	Bra018460
Bol031237	Bra031703
Bol022075	Bra018459
Bol036764	Bra019959
Bol036763	Bra019958
Bol031239	Bra031704
Bol022074	Bra018458
Bol022073	Bra018457
Bol036761	Bra019956
Bol022065	Bra018454
Bol036760	Bra019955
Bol036755	Bra019952
Bol031243	Bra031706
Bol022062	Bra018451
Bol036754	Bra019951
Bol022061	Bra018450
Bol036753	Bra019950
Bol031248	Bra031707
Bol022060	Bra018449
Bol036752	Bra019949
Bol022059	Bra018447
Bol036748	Bra019944
Bol022058	Bra018446
Bol036746	Bra019943
Bol022057	Bra018445
Bol036745	Bra019942
Bol031251	Bra031708
Bol036742	Bra019940
Bol036739	Bra019939
Bol022052	Bra018442
Bol036738	Bra019938
Bol022051	Bra018441
Bol022050	Bra018440
Bol036737	Bra019937
Bol031253	Bra031710
Bol036735	Bra019936
Bol036733	Bra019934
Bol031256	Bra031712
Bol036732	Bra019933
Bol036731	Bra019932
Bol031257	Bra031714
Bol022049	Bra018439
Bol031259	Bra031715
Bol022048	Bra018438
Bol022047	Bra018437
Bol036722	Bra019928
Bol022046	Bra018436
Bol036720	Bra019926
Bol022045	Bra018435
Bol022044	Bra018434
Bol036719	Bra019925
Bol031261	Bra031717
Bol022041	Bra018433
Bol036718	Bra019924
Bol036717	Bra019923
Bol036716	Bra019919
Bol031267	Bra031721
Bol036713	Bra019916
Bol031269	Bra031722
Bol022037	Bra018432
Bol036712	Bra019915
Bol036711	Bra019914
Bol031270	Bra031723
Bol036710	Bra019913
Bol022036	Bra018431
Bol036708	Bra019912
Bol031271	Bra031724
Bol022032	Bra018429
Bol036705	Bra019910
Bol022031	Bra018428
Bol036704	Bra019909
Bol036703	Bra019908
Bol022029	Bra018426
Bol022028	Bra018425
Bol036702	Bra019907
Bol036701	Bra019906
Bol036700	Bra019905
Bol031277	Bra031754
Bol031278	Bra031753
Bol031280	Bra031751
Bol022027	Bra018424
Bol031281	Bra031750
Bol031282	Bra031749
Bol022026	Bra018423
Bol036695	Bra019903
Bol031283	Bra031748
Bol031284	Bra031747
Bol036694	Bra019902
Bol036693	Bra019901
Bol036692	Bra019900
Bol031286	Bra031746
Bol022025	Bra018421
Bol036691	Bra019899
Bol036690	Bra019898
Bol031287	Bra031745
Bol022024	Bra018420
Bol036689	Bra019897
Bol031288	Bra031744
Bol036688	Bra019896
Bol036687	Bra019894
Bol022021	Bra018419
Bol036685	Bra019893
Bol036684	Bra019892
Bol031289	Bra031742
Bol036683	Bra019891
Bol031290	Bra031741
Bol022020	Bra018418
Bol036682	Bra019889
Bol031291	Bra031740
Bol036681	Bra019888
Bol031292	Bra031739
Bol022018	Bra018416
Bol031293	Bra031738
Bol031294	Bra031737
Bol031295	Bra031736
Bol022016	Bra018414
Bol036677	Bra019886
Bol022015	Bra018413
Bol031296	Bra031735
Bol036676	Bra019885
Bol031297	Bra031734
Bol036675	Bra019884
Bol031298	Bra031733
Bol036674	Bra019883
Bol036673	Bra019882
Bol036672	Bra019881
Bol036670	Bra019879
Bol031299	Bra031732
Bol001993	Bra016852
Bol036669	Bra019878
Bol036666	Bra019877
Bol001992	Bra016851
Bol036665	Bra019876
Bol001990	Bra016849
Bol001989	Bra016848
Bol036664	Bra019875
Bol036661	Bra019874
Bol036660	Bra019873
Bol001988	Bra016846
Bol036657	Bra019870
Bol036656	Bra019869
Bol031305	Bra031763
Bol001983	Bra016840
Bol036655	Bra019868
Bol036654	Bra019866
Bol036653	Bra019865
Bol001973	Bra016836
Bol036651	Bra019861
Bol036650	Bra019860
Bol036649	Bra019859
Bol031307	Bra031767
Bol036648	Bra019858
Bol001974	Bra016837
Bol036646	Bra019854
Bol036645	Bra019853
Bol001972	Bra016835
Bol036644	Bra019852
Bol001971	Bra016834
Bol001970	Bra016833
Bol036643	Bra019850
Bol036642	Bra019849
Bol036641	Bra019848
Bol031308	Bra031768
Bol031309	Bra031769
Bol036640	Bra019846
Bol031310	Bra031771
Bol031312	Bra031773
Bol002308	Bra016828
Bol036638	Bra019842
Bol031313	Bra031774
Bol036637	Bra019841
Bol031314	Bra031775
Bol002309	Bra016827
Bol036636	Bra019840
Bol002311	Bra016825
Bol002312	Bra016823
Bol036635	Bra019839
Bol002313	Bra016820
Bol002316	Bra016819
Bol036634	Bra019837
Bol036632	Bra019836
Bol002318	Bra016818
Bol036630	Bra019833
Bol002319	Bra016817
Bol031320	Bra031777
Bol002320	Bra016816
Bol002321	Bra016815
Bol031321	Bra031778
Bol036628	Bra019831
Bol031324	Bra031780
Bol031325	Bra031781
Bol036627	Bra019830
Bol002322	Bra016813
Bol031326	Bra031783
Bol002323	Bra016812
Bol002324	Bra016811
Bol031328	Bra031784
Bol031329	Bra031785
Bol002325	Bra016810
Bol031330	Bra031786
Bol002327	Bra016808
Bol031331	Bra031787
Bol002328	Bra016807
Bol010399	Bra019723
Bol031332	Bra031788
Bol002329	Bra016806
Bol010400	Bra019724
Bol031335	Bra031790
Bol002330	Bra016805
Bol010404	Bra019728
Bol031338	Bra031795
Bol002332	Bra016803
Bol031341	Bra031797
Bol029087	Bra016802
Bol029088	Bra016801
Bol010408	Bra019731
Bol010409	Bra019732
Bol010410	Bra019733
Bol010411	Bra019734
Bol031342	Bra031798
Bol031343	Bra031799
Bol029089	Bra016798
Bol010413	Bra019736
Bol029090	Bra016797
Bol010415	Bra019737
Bol031344	Bra026996
Bol029091	Bra016796
Bol010416	Bra019738
Bol029092	Bra016795
Bol010417	Bra019739
Bol031345	Bra026995
Bol010418	Bra019740
Bol031346	Bra026994
Bol029094	Bra016793
Bol029097	Bra016790
Bol010421	Bra019744
Bol031348	Bra026991
Bol029098	Bra016789
Bol010423	Bra019746
Bol031349	Bra026990
Bol029099	Bra016788
Bol031350	Bra026988
Bol029100	Bra016787
Bol031353	Bra026987
Bol029101	Bra016786
Bol010425	Bra019747
Bol031354	Bra026986
Bol010426	Bra019748
Bol010427	Bra019749
Bol031356	Bra026984
Bol031357	Bra026983
Bol031358	Bra026982
Bol010429	Bra019750
Bol031359	Bra026981
Bol029102	Bra016783
Bol031360	Bra026980
Bol010432	Bra019756
Bol031361	Bra026976
Bol010433	Bra019758
Bol031362	Bra026975
Bol029106	Bra016780
Bol029107	Bra016777
Bol010435	Bra019760
Bol031363	Bra026974
Bol029108	Bra016776
Bol010436	Bra019761
Bol031364	Bra026973
Bol029109	Bra016775
Bol010437	Bra019762
Bol010438	Bra019763
Bol010439	Bra019764
Bol031366	Bra026972
Bol010440	Bra019765
Bol029112	Bra016773
Bol010441	Bra019766
Bol031372	Bra026970
Bol010443	Bra019767
Bol031373	Bra026969
Bol029113	Bra016771
Bol010444	Bra019768
Bol010445	Bra019769
Bol029114	Bra016770
Bol010446	Bra019770
Bol010447	Bra019771
Bol029115	Bra016769
Bol031374	Bra026968
Bol029116	Bra016768
Bol010448	Bra019772
Bol031376	Bra026966
Bol010450	Bra019775
Bol029117	Bra016766
Bol031380	Bra026964
Bol029118	Bra016765
Bol029119	Bra016764
Bol010454	Bra019777
Bol031381	Bra026963
Bol029120	Bra016763
Bol029121	Bra016762
Bol029123	Bra016761
Bol010455	Bra019778
Bol004054	Bra019780
Bol031383	Bra026959
Bol029124	Bra016760
Bol004053	Bra019781
Bol004051	Bra019782
Bol031385	Bra026956
Bol004050	Bra019783
Bol004049	Bra019784
Bol031386	Bra026955
Bol029126	Bra016759
Bol029127	Bra016758
Bol004048	Bra019785
Bol029129	Bra016757
Bol004047	Bra019786
Bol004045	Bra019788
Bol031389	Bra026953
Bol029131	Bra016754
Bol031390	Bra026952
Bol029133	Bra016753
Bol004042	Bra019792
Bol031391	Bra026951
Bol029134	Bra016752
Bol004041	Bra019793
Bol029135	Bra016751
Bol029136	Bra016750
Bol004040	Bra019794
Bol029137	Bra016749
Bol004038	Bra019795
Bol031392	Bra026949
Bol004036	Bra019797
Bol031393	Bra026948
Bol031394	Bra026947
Bol029138	Bra016748
Bol004032	Bra019800
Bol031396	Bra026946
Bol029139	Bra016747
Bol031397	Bra026945
Bol031399	Bra026944
Bol004031	Bra019801
Bol031405	Bra026942
Bol004030	Bra019802
Bol029141	Bra016746
Bol004029	Bra019803
Bol031406	Bra026941
Bol029142	Bra016745
Bol004028	Bra019804
Bol031409	Bra026939
Bol004027	Bra019805
Bol029143	Bra016744
Bol004026	Bra019806
Bol031411	Bra026937
Bol029146	Bra016740
Bol031412	Bra026934
Bol031413	Bra026933
Bol004022	Bra019808
Bol031419	Bra026929
Bol004021	Bra019810
Bol031420	Bra026928
Bol004020	Bra019811
Bol031421	Bra026925
Bol004019	Bra019812
Bol029152	Bra016739
Bol031423	Bra026921
Bol004018	Bra019814
Bol004016	Bra019815
Bol029154	Bra016738
Bol004015	Bra019816
Bol004014	Bra019817
Bol031425	Bra026920
Bol031427	Bra026918
Bol029158	Bra016737
Bol004013	Bra019818
Bol031426	Bra026919
Bol004012	Bra019819
Bol004011	Bra019820
Bol036615	Bra019821
Bol031431	Bra026917
Bol031432	Bra026916
Bol029161	Bra016735
Bol036616	Bra019822
Bol036617	Bra019824
Bol029162	Bra016734
Bol036621	Bra019825
Bol036622	Bra019826
Bol029164	Bra016733
Bol036623	Bra019827
Bol029165	Bra016732
Bol036624	Bra019828
Bol036625	Bra019829
Bol031434	Bra026907
Bol029169	Bra016731
Bol010397	Bra019721
Bol031436	Bra026903
Bol010396	Bra019720
Bol031437	Bra026902
Bol029174	Bra016728
Bol010395	Bra019718
Bol031438	Bra026899
Bol010394	Bra019717
Bol031439	Bra026898
Bol010392	Bra019716
Bol031440	Bra026897
Bol010390	Bra019715
Bol031441	Bra026895
Bol010388	Bra019714
Bol010384	Bra040729
Bol010382	Bra040727
Bol010381	Bra040725
Bol010380	Bra040724
Bol010377	Bra040723
Bol010376	Bra040722
Bol031442	Bra026893
Bol010373	Bra040720
Bol031443	Bra026892
Bol010372	Bra019707
Bol010371	Bra019706
Bol031445	Bra026891
Bol010370	Bra019705
Bol031446	Bra026890
Bol010369	Bra019704
Bol031447	Bra026885
Bol010368	Bra019702
Bol031451	Bra026872
Bol010367	Bra019701
Bol010366	Bra019700
Bol031452	Bra026878
Bol031454	Bra026877
Bol029181	Bra016723
Bol031455	Bra026876
Bol029182	Bra016722
Bol031457	Bra026875
Bol010365	Bra019699
Bol031458	Bra026874
Bol029183	Bra016721
Bol010364	Bra019698
Bol029184	Bra016720
Bol029185	Bra016718
Bol031459	Bra026871
Bol029187	Bra016717
Bol010361	Bra019697
Bol031460	Bra026869
Bol029189	Bra016716
Bol010360	Bra019696
Bol031461	Bra026868
Bol010359	Bra019694
Bol010358	Bra019693
Bol010357	Bra019692
Bol031462	Bra026867
Bol031463	Bra026866
Bol029190	Bra016715
Bol029191	Bra016714
Bol031464	Bra026865
Bol031466	Bra026863
Bol031468	Bra026862
Bol029192	Bra016713
Bol031473	Bra026858
Bol001608	Bra019683
Bol031470	Bra026860
Bol029193	Bra016712
Bol001606	Bra019680
Bol031472	Bra026859
Bol029194	Bra016709
Bol001604	Bra019677
Bol001603	Bra019676
Bol031474	Bra026856
Bol029197	Bra016708
Bol031476	Bra026855
Bol001602	Bra019675
Bol031477	Bra026854
Bol031478	Bra026853
Bol001601	Bra019674
Bol031479	Bra026852
Bol031480	Bra026851
Bol031481	Bra026850
Bol001600	Bra019672
Bol031482	Bra026849
Bol031483	Bra026848
Bol031484	Bra026847
Bol031485	Bra026846
Bol001599	Bra019670
Bol001598	Bra019669
Bol001597	Bra019668
Bol031490	Bra026840
Bol001596	Bra019667
Bol029200	Bra016707
Bol001595	Bra019666
Bol001594	Bra019665
Bol001593	Bra019664
Bol001592	Bra019663
Bol031491	Bra026839
Bol031492	Bra026838
Bol029203	Bra016705
Bol038029	Bra019659
Bol038031	Bra019658
Bol031493	Bra026837
Bol038032	Bra019657
Bol031495	Bra026835
Bol038033	Bra019654
Bol031496	Bra026834
Bol038035	Bra019653
Bol031497	Bra026833
Bol029204	Bra016703
Bol029206	Bra016702
Bol038038	Bra026221
Bol031498	Bra026832
Bol029207	Bra016700
Bol038039	Bra026220
Bol031499	Bra026831
Bol038041	Bra026219
Bol031500	Bra026830
Bol038042	Bra026218
Bol038045	Bra026217
Bol038046	Bra026216
Bol031503	Bra026825
Bol029211	Bra016698
Bol038050	Bra026209
Bol038051	Bra026208
Bol038052	Bra026207
Bol031505	Bra026822
Bol038053	Bra026206
Bol029213	Bra016697
Bol038054	Bra026205
Bol031507	Bra026819
Bol029215	Bra016694
Bol038057	Bra026202
Bol031508	Bra026818
Bol038059	Bra026200
Bol031509	Bra026816
Bol029216	Bra016693
Bol038060	Bra026199
Bol031510	Bra026815
Bol038061	Bra026198
Bol038062	Bra026197
Bol029219	Bra016687
Bol038065	Bra026196
Bol031512	Bra026813
Bol029220	Bra016686
Bol038066	Bra026195
Bol031513	Bra026812
Bol029221	Bra016685
Bol031514	Bra026811
Bol029223	Bra016683
Bol038067	Bra026194
Bol031515	Bra026810
Bol029224	Bra016682
Bol031516	Bra026809
Bol038068	Bra026193
Bol031517	Bra026808
Bol038069	Bra026192
Bol038070	Bra026191
Bol031518	Bra026807
Bol029226	Bra016681
Bol038072	Bra026190
Bol031520	Bra026805
Bol038074	Bra026189
Bol038075	Bra026188
Bol031521	Bra026804
Bol038076	Bra026187
Bol038077	Bra026186
Bol029227	Bra016680
Bol038078	Bra026185
Bol031522	Bra026802
Bol031525	Bra026801
Bol029228	Bra016679
Bol038080	Bra026184
Bol031526	Bra026800
Bol038081	Bra026183
Bol031527	Bra026798
Bol038082	Bra026182
Bol031528	Bra026797
Bol038088	Bra026181
Bol031533	Bra026794
Bol038089	Bra026180
Bol029229	Bra016678
Bol038090	Bra026179
Bol031535	Bra026793
Bol038095	Bra026176
Bol038096	Bra026174
Bol031539	Bra026790
Bol038097	Bra026173
Bol031540	Bra026789
Bol029230	Bra016677
Bol038098	Bra026172
Bol031541	Bra026788
Bol038099	Bra026171
Bol031542	Bra026787
Bol038100	Bra026170
Bol029232	Bra016675
Bol038101	Bra026169
Bol031543	Bra026786
Bol038102	Bra026168
Bol031544	Bra026785
Bol038103	Bra026167
Bol031545	Bra026784
Bol038104	Bra026166
Bol031546	Bra026783
Bol029233	Bra016674
Bol031547	Bra026782
Bol038105	Bra026165
Bol031548	Bra026780
Bol038107	Bra026164
Bol029234	Bra016673
Bol038108	Bra026163
Bol038109	Bra026162
Bol031550	Bra026779
Bol038110	Bra026161
Bol029235	Bra016672
Bol038111	Bra026160
Bol031552	Bra026778
Bol029236	Bra016671
Bol038112	Bra026159
Bol038113	Bra026158
Bol031553	Bra026777
Bol038114	Bra026156
Bol029238	Bra016669
Bol038119	Bra026155
Bol038120	Bra026154
Bol029239	Bra016668
Bol038121	Bra026153
Bol038122	Bra026152
Bol031554	Bra026776
Bol038123	Bra026151
Bol031555	Bra026775
Bol038124	Bra026150
Bol031556	Bra026774
Bol029240	Bra016667
Bol038126	Bra026148
Bol029241	Bra016666
Bol038127	Bra026147
Bol038129	Bra026144
Bol038130	Bra026143
Bol031558	Bra026773
Bol029242	Bra016665
Bol038132	Bra026142
Bol031559	Bra026772
Bol029243	Bra016664
Bol038133	Bra026140
Bol031560	Bra026770
Bol029244	Bra016663
Bol038134	Bra026139
Bol031561	Bra026769
Bol038135	Bra026138
Bol031562	Bra026768
Bol029248	Bra016662
Bol038136	Bra026137
Bol031563	Bra026767
Bol038138	Bra026135
Bol031564	Bra026766
Bol038139	Bra026134
Bol031565	Bra026765
Bol038140	Bra026133
Bol038141	Bra026132
Bol038142	Bra026131
Bol029249	Bra016659
Bol038143	Bra026130
Bol029250	Bra016658
Bol038144	Bra026129
Bol029251	Bra016657
Bol031568	Bra026760
Bol038147	Bra026128
Bol038148	Bra026127
Bol038150	Bra026126
Bol029252	Bra016656
Bol038151	Bra026125
Bol038152	Bra026124
Bol031567	Bra026759
Bol031569	Bra026758
Bol038153	Bra026123
Bol038154	Bra026122
Bol031570	Bra026757
Bol038155	Bra026120
Bol009873	Bra026756
Bol029253	Bra016654
Bol009871	Bra026755
Bol009870	Bra026754
Bol038157	Bra026117
Bol038158	Bra026116
Bol009869	Bra026753
Bol038159	Bra026115
Bol029254	Bra016653
Bol029255	Bra016652
Bol009866	Bra026752
Bol038160	Bra026114
Bol038161	Bra026113
Bol038162	Bra026112
Bol009865	Bra026751
Bol038166	Bra026110
Bol038168	Bra026108
Bol009863	Bra026748
Bol038170	Bra026103
Bol038171	Bra026101
Bol009862	Bra026747
Bol038172	Bra026100
Bol009861	Bra026746
Bol038173	Bra026099
Bol009860	Bra026745
Bol029257	Bra016650
Bol038174	Bra026098
Bol009859	Bra026744
Bol038175	Bra026097
Bol009850	Bra026742
Bol029258	Bra016649
Bol038176	Bra026096
Bol009849	Bra026741
Bol029259	Bra016648
Bol009848	Bra026740
Bol038183	Bra026093
Bol038184	Bra026091
Bol009846	Bra026738
Bol029261	Bra016646
Bol038185	Bra026090
Bol009845	Bra026737
Bol038186	Bra026089
Bol009844	Bra026736
Bol029262	Bra016645
Bol038187	Bra026087
Bol038188	Bra026086
Bol038189	Bra026085
Bol009843	Bra026735
Bol038191	Bra026084
Bol029263	Bra016644
Bol038192	Bra026083
Bol009841	Bra026734
Bol029264	Bra016643
Bol038193	Bra026082
Bol038194	Bra026081
Bol038195	Bra026080
Bol009839	Bra026732
Bol009838	Bra026731
Bol029265	Bra016642
Bol009836	Bra026729
Bol038201	Bra026076
Bol009835	Bra026728
Bol038202	Bra026075
Bol038203	Bra026074
Bol009834	Bra026727
Bol038204	Bra026073
Bol029267	Bra016641
Bol038205	Bra026072
Bol009831	Bra026726
Bol009830	Bra026724
Bol038207	Bra026069
Bol038208	Bra026068
Bol009828	Bra026723
Bol029272	Bra016640
Bol009827	Bra026722
Bol038221	Bra026059
Bol029273	Bra016639
Bol029274	Bra016638
Bol038222	Bra026058
Bol038224	Bra026056
Bol009824	Bra026721
Bol038229	Bra026048
Bol009823	Bra026720
Bol038230	Bra026046
Bol009822	Bra026718
Bol038233	Bra026044
Bol009821	Bra026717
Bol038234	Bra026043
Bol038235	Bra026042
Bol009820	Bra026716
Bol038236	Bra026041
Bol038237	Bra026040
Bol009819	Bra026715
Bol038238	Bra026039
Bol009817	Bra026714
Bol009816	Bra026713
Bol038240	Bra026037
Bol009815	Bra026712
Bol038242	Bra026035
Bol038244	Bra026034
Bol038245	Bra026033
Bol038246	Bra026032
Bol009813	Bra026710
Bol029276	Bra016636
Bol038247	Bra026031
Bol038249	Bra026030
Bol009810	Bra026708
Bol029277	Bra016634
Bol038250	Bra026029
Bol029279	Bra016633
Bol038251	Bra026028
Bol029281	Bra016632
Bol038252	Bra026027
Bol009809	Bra026707
Bol029282	Bra016631
Bol038253	Bra026026
Bol009808	Bra026706
Bol038254	Bra026025
Bol009807	Bra026705
Bol038255	Bra026024
Bol038256	Bra026023
Bol009806	Bra026702
Bol038257	Bra026022
Bol009805	Bra026701
Bol038258	Bra026021
Bol029284	Bra016629
Bol038259	Bra026020
Bol029285	Bra016628
Bol038260	Bra026019
Bol029286	Bra016627
Bol038261	Bra026018
Bol009804	Bra026700
Bol029287	Bra016626
Bol038262	Bra026017
Bol029288	Bra016625
Bol009803	Bra026699
Bol038263	Bra026016
Bol009802	Bra026698
Bol038264	Bra026014
Bol038268	Bra026013
Bol009801	Bra026696
Bol029294	Bra016623
Bol038269	Bra026012
Bol038270	Bra026010
Bol038274	Bra026008
Bol009799	Bra026693
Bol038275	Bra026007
Bol038277	Bra026006
Bol038280	Bra026005
Bol009797	Bra026692
Bol029295	Bra016621
Bol009796	Bra026691
Bol009795	Bra026690
Bol029296	Bra016620
Bol009794	Bra026689
Bol029297	Bra016619
Bol038284	Bra026004
Bol038285	Bra026003
Bol029298	Bra016618
Bol009793	Bra026688
Bol038286	Bra026001
Bol009792	Bra026687
Bol038287	Bra026000
Bol009791	Bra026686
Bol029299	Bra016617
Bol038289	Bra025999
Bol038290	Bra025998
Bol029300	Bra016616
Bol038292	Bra025996
Bol038293	Bra025994
Bol009787	Bra026679
Bol038294	Bra025993
Bol029301	Bra016615
Bol038295	Bra025991
Bol009786	Bra026678
Bol029302	Bra016614
Bol038296	Bra025990
Bol029303	Bra016613
Bol038297	Bra025989
Bol029305	Bra016612
Bol038298	Bra025988
Bol029306	Bra016611
Bol029307	Bra016610
Bol029308	Bra016609
Bol038300	Bra025986
Bol009784	Bra026677
Bol029309	Bra016608
Bol038302	Bra025985
Bol038303	Bra025984
Bol009783	Bra026675
Bol029310	Bra016607
Bol009782	Bra026674
Bol038304	Bra025983
Bol038305	Bra025982
Bol009777	Bra030983
Bol038306	Bra025981
Bol029318	Bra016606
Bol038307	Bra025980
Bol038308	Bra025979
Bol009775	Bra030985
Bol038309	Bra025977
Bol009774	Bra030986
Bol029321	Bra016604
Bol038310	Bra025976
Bol029322	Bra016603
Bol009772	Bra030988
Bol029325	Bra016602
Bol029326	Bra016601
Bol038311	Bra025975
Bol009770	Bra030989
Bol038313	Bra025974
Bol009769	Bra030990
Bol038314	Bra025973
Bol038315	Bra025972
Bol013261	Bra016599
Bol038316	Bra025971
Bol022549	Bra025969
Bol009768	Bra030991
Bol022550	Bra025968
Bol022551	Bra025967
Bol009767	Bra030992
Bol013260	Bra016598
Bol022552	Bra025966
Bol013259	Bra016597
Bol013258	Bra016596
Bol022553	Bra025964
Bol013257	Bra016595
Bol022554	Bra025963
Bol009764	Bra030993
Bol009762	Bra030996
Bol022555	Bra025962
Bol001363	Bra025961
Bol013256	Bra016593
Bol001361	Bra025958
Bol001360	Bra025957
Bol001359	Bra025955
Bol013255	Bra016592
Bol001358	Bra025954
Bol009759	Bra031001
Bol001357	Bra025953
Bol009758	Bra031002
Bol013254	Bra016591
Bol001356	Bra025952
Bol009757	Bra031003
Bol013253	Bra016590
Bol013252	Bra016589
Bol001355	Bra025951
Bol013249	Bra016588
Bol030819	Bra025947
Bol009755	Bra031005
Bol030818	Bra025946
Bol009754	Bra031006
Bol030817	Bra025945
Bol013248	Bra016585
Bol030816	Bra025944
Bol013247	Bra016583
Bol030815	Bra025943
Bol030814	Bra025942
Bol013245	Bra016580
Bol030813	Bra025941
Bol009753	Bra031007
Bol030812	Bra025939
Bol030811	Bra025938
Bol013243	Bra016578
Bol030810	Bra025937
Bol013242	Bra016577
Bol009752	Bra031008
Bol013241	Bra016575
Bol013240	Bra016574
Bol009750	Bra031010
Bol013239	Bra016573
Bol009749	Bra031011
Bol030806	Bra025933
Bol009747	Bra031013
Bol013238	Bra016572
Bol030803	Bra025931
Bol009745	Bra031014
Bol013233	Bra016570
Bol013232	Bra016569
Bol030802	Bra025930
Bol009744	Bra031016
Bol013231	Bra016568
Bol030800	Bra025929
Bol009737	Bra031017
Bol013229	Bra016567
Bol030797	Bra025927
Bol009736	Bra031018
Bol030796	Bra025926
Bol030795	Bra025925
Bol013227	Bra016566
Bol013225	Bra016565
Bol030794	Bra025924
Bol013224	Bra016564
Bol030793	Bra025923
Bol030792	Bra025922
Bol030791	Bra025921
Bol030790	Bra025920
Bol030789	Bra025919
Bol009733	Bra031022
Bol013223	Bra016563
Bol030788	Bra025918
Bol009732	Bra031025
Bol013222	Bra016562
Bol030787	Bra025917
Bol013221	Bra016561
Bol030784	Bra025914
Bol013219	Bra016559
Bol030783	Bra025913
Bol013217	Bra016558
Bol030782	Bra025912
Bol009730	Bra031027
Bol030780	Bra025911
Bol009729	Bra031028
Bol030777	Bra025910
Bol030776	Bra025908
Bol030774	Bra025906
Bol009728	Bra031029
Bol030772	Bra025904
Bol009727	Bra031030
Bol013213	Bra016557
Bol030771	Bra025903
Bol030770	Bra025902
Bol030768	Bra025900
Bol030767	Bra025899
Bol030766	Bra025898
Bol030765	Bra025897
Bol013210	Bra016556
Bol030764	Bra025896
Bol013209	Bra016555
Bol030762	Bra025894
Bol030761	Bra025666
Bol013207	Bra016553
Bol030760	Bra025667
Bol044857	Bra031036
Bol013206	Bra016552
Bol030757	Bra025668
Bol030756	Bra025671
Bol030755	Bra025672
Bol013204	Bra016550
Bol044855	Bra031037
Bol030753	Bra025674
Bol030752	Bra025675
[truncated: 21,825 more rows]
