# Supplementary material for: Gene Expression Changes During the Allo-/Deallopolyploidization Process of Brassica napus
Source: Front Genet. 2019 Dec 19;10:1279. doi: 10.3389/fgene.2019.01279 (PMC6931035; doi:10.3389/fgene.2019.01279)
Supplement: Supplementary file 2 [file DataSheet_2.xlsx]

## Sheet: 455
Gene ontology analysis of the upregulated homoeologous genes in B. rapa comparing to those in B. oleracea
GO_ID	GO_Term	GO_Class	Pvalue	AdjustedPv	x1	x2	n	N	EnrichDirect	GOlevl	GeneID
GO:0044391	ribosomal subunit	CC	2.5198e-21	5.88122e-18	31	1196	441	80823	Over	4	BnaA03g43610D,BnaA03g39990D,BnaA02g32780D,BnaA07g15950D,BnaA05g34620D,BnaA03g30580D,BnaA03g20240D,BnaA06g35050D,BnaA03g05300D,BnaA03g17150D,BnaA10g26290D,BnaA01g25960D,BnaA07g31210D,BnaA09g38730D,BnaA09g02160D,BnaA03g28560D,BnaA07g31400D,BnaA04g25080D,BnaA03g16530D,BnaA03g14630D,BnaA09g06070D,BnaA04g18210D,BnaAnng13180D,BnaA09g44020D,BnaA06g28570D,BnaA09g17870D,BnaA04g15900D,BnaA05g28950D,BnaA05g…
GO:0003735	structural constituent of ribosome	MF	3.81979e-19	4.45769e-16	34	1503	441	80823	Over	3	BnaA03g43610D,BnaA03g39990D,BnaA10g16930D,BnaA02g32780D,BnaA03g33780D,BnaA07g15950D,BnaA05g34620D,BnaA03g30580D,BnaA03g20240D,BnaA06g35050D,BnaA03g05300D,BnaA03g17150D,BnaA10g26290D,BnaA01g25960D,BnaA05g02780D,BnaA07g31210D,BnaA09g38730D,BnaA09g02160D,BnaA03g28560D,BnaA07g31400D,BnaA04g25080D,BnaA03g16530D,BnaA03g14630D,BnaA09g06070D,BnaA04g18210D,BnaA09g44020D,BnaA06g28570D,BnaA09g17870D,BnaA04g…
GO:0022626	cytosolic ribosome	CC	3.0044e-16	2.25241e-13	31	1440	441	80823	Over	5	BnaA07g13530D,BnaA03g43610D,BnaA03g39990D,BnaA02g32780D,BnaA07g15950D,BnaA05g34620D,BnaA03g30580D,BnaA03g33380D,BnaA03g20240D,BnaA06g35050D,BnaA03g05300D,BnaA03g17150D,BnaA10g26290D,BnaA01g25960D,BnaA07g31210D,BnaA09g38730D,BnaA03g28560D,BnaA07g31400D,BnaA04g25080D,BnaA03g16530D,BnaA03g14630D,BnaA09g06070D,BnaA04g18210D,BnaAnng21900D,BnaAnng13180D,BnaA09g44020D,BnaA06g28570D,BnaA04g15900D,BnaA05g…
GO:0005840	ribosome	CC	3.86016e-16	2.25241e-13	38	2008	441	80823	Over	4	BnaA07g13530D,BnaA03g43610D,BnaA03g39990D,BnaA10g16930D,BnaA02g32780D,BnaA03g33780D,BnaA07g15950D,BnaA05g34620D,BnaA03g30580D,BnaA03g33380D,BnaA03g20240D,BnaA06g35050D,BnaA03g05300D,BnaA03g17150D,BnaA10g26290D,BnaA01g25960D,BnaA05g02780D,BnaA07g31210D,BnaA09g38730D,BnaA09g02160D,BnaA03g28560D,BnaA07g31400D,BnaA04g25080D,BnaA03g16530D,BnaA03g14630D,BnaA09g06070D,BnaA04g18210D,BnaAnng21900D,BnaAnng…
GO:0005198	structural molecule activity	MF	3.02231e-15	1.41081e-12	37	1993	441	80823	Over	2	BnaA03g43610D,BnaA03g39990D,BnaA10g16930D,BnaA02g32780D,BnaA03g33780D,BnaA07g15950D,BnaA05g34620D,BnaA03g30580D,BnaA03g20240D,BnaA06g35050D,BnaA03g05300D,BnaA03g17150D,BnaA10g26290D,BnaA01g25960D,BnaA05g02780D,BnaA07g31210D,BnaA09g38730D,BnaA09g02160D,BnaA03g28560D,BnaA07g31400D,BnaA04g25080D,BnaA03g16530D,BnaA03g14630D,BnaA09g06070D,BnaA04g18210D,BnaA08g09560D,BnaA09g44020D,BnaA06g40490D,BnaA06g…
GO:0001510	RNA methylation	BP	1.10684e-14	3.33818e-12	25	1082	441	80823	Over	6	BnaA03g39990D,BnaA08g31010D,BnaA07g15950D,BnaA05g34620D,BnaA03g30580D,BnaA03g20240D,BnaA02g21770D,BnaA06g35050D,BnaA03g05300D,BnaA01g25960D,BnaA01g14860D,BnaA09g38730D,BnaA03g28560D,BnaA04g25080D,BnaA03g16530D,BnaA03g14630D,BnaA08g00080D,BnaA09g06070D,BnaA04g18210D,BnaA03g29480D,BnaA06g28570D,BnaA04g15900D,BnaA05g28950D,BnaA03g41480D,BnaA08g06160D
GO:0005730	nucleolus	CC	1.10695e-14	3.33818e-12	37	2039	441	80823	Over	5	BnaA03g43610D,BnaA03g39990D,BnaA08g31010D,BnaA07g15950D,BnaA05g34620D,BnaA03g30580D,BnaA03g08920D,BnaA02g21770D,BnaA06g35050D,BnaA03g05300D,BnaA06g28630D,BnaA08g02000D,BnaA01g25960D,BnaA05g13990D,BnaA10g14250D,BnaA07g14090D,BnaA01g14860D,BnaA07g31210D,BnaA09g38730D,BnaA03g28560D,BnaA03g16530D,BnaA03g14630D,BnaA08g00080D,BnaA10g00050D,BnaA09g06070D,BnaA04g18210D,BnaA05g21540D,BnaA06g28570D,BnaA04g…
GO:0006412	translation	BP	3.49702e-14	9.06894e-12	43	2629	441	80823	Over	5	BnaA03g43610D,BnaA03g39990D,BnaA10g16930D,BnaA01g17760D,BnaA02g32780D,BnaA03g33780D,BnaA07g15950D,BnaA05g34620D,BnaA03g30580D,BnaA03g08920D,BnaA03g20240D,BnaA06g35050D,BnaA02g21830D,BnaA03g05300D,BnaA03g17150D,BnaA10g26290D,BnaA01g25960D,BnaA05g02780D,BnaA05g13990D,BnaA03g37740D,BnaA07g31210D,BnaA09g38730D,BnaA09g02160D,BnaA03g28560D,BnaA07g31400D,BnaA04g25080D,BnaA03g16530D,BnaA08g11080D,BnaA03g…
GO:0042254	ribosome biogenesis	BP	1.72581e-13	3.97657e-11	30	1540	441	80823	Over	6	BnaA09g36240D,BnaAnng09030D,BnaA01g25400D,BnaA03g24090D,BnaA03g43610D,BnaA08g31010D,BnaA03g33780D,BnaA07g15950D,BnaA05g34620D,BnaA03g20240D,BnaA05g06870D,BnaA10g21010D,BnaA10g26290D,BnaA05g02780D,BnaA01g14860D,BnaA07g31400D,BnaA04g25080D,BnaA09g47580D,BnaA09g44020D,BnaA04g15900D,BnaA05g28950D,BnaA06g11250D,BnaA03g37750D,BnaA09g18000D,BnaA07g15310D,BnaA02g36040D,BnaA10g15480D,BnaA02g00910D,BnaA01g…
GO:0070013	intracellular organelle lumen	CC	2.04451e-13	3.97657e-11	49	3305	441	80823	Over	4	BnaA03g43610D,BnaA03g39990D,BnaA08g31010D,BnaA07g15950D,BnaA05g34620D,BnaA03g30580D,BnaA03g08920D,BnaA02g21770D,BnaA06g35050D,BnaA02g21830D,BnaA03g05300D,BnaA06g28630D,BnaA08g02000D,BnaA01g25960D,BnaA05g13990D,BnaA10g14250D,BnaA07g14090D,BnaA01g14860D,BnaA07g31210D,BnaA09g38730D,BnaA03g28560D,BnaA03g16530D,BnaA03g14630D,BnaA08g00080D,BnaA10g00050D,BnaA09g06070D,BnaA04g18210D,BnaA02g30350D,BnaA05g…
GO:0030529	ribonucleoprotein complex	CC	5.43632e-13	9.06312e-11	41	2567	441	80823	Over	3	BnaA07g13530D,BnaA03g43610D,BnaA03g39990D,BnaA10g16930D,BnaA02g32780D,BnaA03g33780D,BnaA07g15950D,BnaA05g34620D,BnaA03g30580D,BnaA03g33380D,BnaA03g20240D,BnaA06g35050D,BnaA03g05300D,BnaA03g17150D,BnaA10g26290D,BnaA01g25960D,BnaA05g02780D,BnaA07g31210D,BnaA09g38730D,BnaA09g02160D,BnaA03g28560D,BnaA07g31400D,BnaA04g25080D,BnaA03g16530D,BnaA03g14630D,BnaA09g06070D,BnaA04g18210D,BnaAnng21900D,BnaAnng…
GO:0031981	nuclear lumen	CC	6.78733e-13	1.05611e-10	45	2969	441	80823	Over	5	BnaA03g43610D,BnaA03g39990D,BnaA08g31010D,BnaA07g15950D,BnaA05g34620D,BnaA03g30580D,BnaA03g08920D,BnaA02g21770D,BnaA06g35050D,BnaA02g21830D,BnaA03g05300D,BnaA06g28630D,BnaA08g02000D,BnaA01g25960D,BnaA05g13990D,BnaA10g14250D,BnaA07g14090D,BnaA01g14860D,BnaA07g31210D,BnaA09g38730D,BnaA03g28560D,BnaA03g16530D,BnaA03g14630D,BnaA08g00080D,BnaA10g00050D,BnaA09g06070D,BnaA04g18210D,BnaA02g30350D,BnaA05g…
GO:0022613	ribonucleoprotein complex biogenesis	BP	7.42412e-13	1.08299e-10	31	1672	441	80823	Over	5	BnaA09g36240D,BnaAnng09030D,BnaA01g25400D,BnaA03g24090D,BnaA03g43610D,BnaA08g31010D,BnaA03g33780D,BnaA07g15950D,BnaA05g34620D,BnaA03g20240D,BnaA05g06870D,BnaA10g21010D,BnaA10g26290D,BnaA05g02780D,BnaA01g14860D,BnaA07g31400D,BnaA04g25080D,BnaA09g47580D,BnaA09g44020D,BnaA04g15900D,BnaA05g28950D,BnaA06g11250D,BnaA03g37750D,BnaA08g25550D,BnaA09g18000D,BnaA07g15310D,BnaA02g36040D,BnaA10g15480D,BnaA02g…
GO:0043232	intracellular non-membrane-bounded organelle	CC	9.08367e-13	1.17785e-10	64	5020	441	80823	Over	4	BnaA07g13530D,BnaA03g43610D,BnaA03g39990D,BnaA10g16930D,BnaA08g31010D,BnaA02g32780D,BnaA03g33780D,BnaA07g15950D,BnaA05g34620D,BnaA03g30580D,BnaA03g08920D,BnaA03g33380D,BnaA03g20240D,BnaA02g21770D,BnaA06g35050D,BnaA03g05300D,BnaA06g28630D,BnaA03g17150D,BnaA08g02000D,BnaA10g26290D,BnaA07g22850D,BnaA01g25960D,BnaA05g02780D,BnaA05g13990D,BnaA10g14250D,BnaA07g14090D,BnaA01g14860D,BnaA07g31210D,BnaA09g…
GO:0044428	nuclear part	CC	4.46352e-12	5.48308e-10	50	3595	441	80823	Over	4	BnaA03g43610D,BnaA03g39990D,BnaA08g31010D,BnaA07g15950D,BnaA05g34620D,BnaA03g30580D,BnaA03g08920D,BnaA02g21770D,BnaA06g35050D,BnaA02g21830D,BnaA03g05300D,BnaA06g28630D,BnaA08g02000D,BnaA01g25960D,BnaA05g13990D,BnaA10g14250D,BnaA07g14090D,BnaA01g14860D,BnaA07g31210D,BnaA09g38730D,BnaA03g28560D,BnaA03g16530D,BnaA03g14630D,BnaA08g00080D,BnaA10g00050D,BnaA09g06070D,BnaA04g18210D,BnaA02g30350D,BnaA05g…
GO:0009451	RNA modification	BP	1.0145e-11	1.18392e-09	29	1593	441	80823	Over	5	BnaA03g39990D,BnaA08g31010D,BnaA07g15950D,BnaA05g34620D,BnaA03g30580D,BnaA03g20240D,BnaA02g21770D,BnaA06g35050D,BnaA03g05300D,BnaA01g25960D,BnaA01g14860D,BnaA05g34630D,BnaA09g38730D,BnaA03g28560D,BnaA04g25080D,BnaA03g16530D,BnaA03g14630D,BnaA08g00080D,BnaA09g06070D,BnaA04g18210D,BnaA03g29480D,BnaA06g28570D,BnaA04g15900D,BnaA05g28950D,BnaA03g41480D,BnaA03g37750D,BnaA07g28540D,BnaA08g06160D,BnaA04g…
GO:0044446	intracellular organelle part	CC	2.74431e-10	3.0501e-08	134	15038	441	80823	Over	3	BnaA07g13530D,BnaA09g36240D,BnaA05g16860D,BnaAnng09030D,BnaA03g36810D,BnaA01g25400D,BnaA03g24090D,BnaA09g22160D,BnaA03g43610D,BnaA03g39990D,BnaA05g15580D,BnaA02g02350D,BnaA08g31010D,BnaA01g17760D,BnaA02g10640D,BnaA02g32780D,BnaA03g33780D,BnaA07g15950D,BnaA02g01680D,BnaA05g34620D,BnaA03g30580D,BnaA03g08920D,BnaA03g33380D,BnaA03g20240D,BnaA02g21770D,BnaA03g32050D,BnaA05g06870D,BnaA06g35050D,BnaA09g…
GO:0032991	macromolecular complex	CC	5.26859e-10	5.34648e-08	85	8264	441	80823	Over	2	BnaA07g13530D,BnaA01g25400D,BnaA03g43610D,BnaA03g39990D,BnaA10g16930D,BnaA02g30820D,BnaA08g31010D,BnaA02g10640D,BnaA02g32780D,BnaA03g33780D,BnaA07g15950D,BnaA05g34620D,BnaA03g30580D,BnaA03g33380D,BnaA03g20240D,BnaA06g35050D,BnaA02g21830D,BnaA03g05300D,BnaA06g28630D,BnaA03g17150D,BnaA08g02000D,BnaA05g01340D,BnaA10g26290D,BnaA01g25960D,BnaA05g02780D,BnaA07g14090D,BnaA07g37150D,BnaA01g14860D,BnaA05g…
GO:0005829	cytosol	CC	2.34283e-08	2.2784e-06	94	10060	441	80823	Over	5	BnaA07g13530D,BnaA09g22160D,BnaA03g43610D,BnaA03g39990D,BnaA02g30820D,BnaA04g25720D,BnaA08g31010D,BnaA02g32780D,BnaA07g15950D,BnaA05g34620D,BnaA03g30580D,BnaA03g08920D,BnaA06g10080D,BnaA03g33380D,BnaA03g20240D,BnaA02g21770D,BnaA07g11170D,BnaA06g35050D,BnaA09g17360D,BnaA06g03960D,BnaA09g48050D,BnaA03g05300D,BnaA03g17150D,BnaA10g07250D,BnaA10g26290D,BnaA01g25960D,BnaA02g07900D,BnaA05g13990D,BnaA10g…
GO:0015934	large ribosomal subunit	CC	5.82188e-08	5.43531e-06	18	680	441	80823	Over	4	BnaA03g43610D,BnaA07g15950D,BnaA05g34620D,BnaA03g30580D,BnaA03g20240D,BnaA06g35050D,BnaA07g31210D,BnaA09g02160D,BnaA03g28560D,BnaA07g31400D,BnaA04g25080D,BnaA09g44020D,BnaA06g28570D,BnaA09g17870D,BnaA04g15900D,BnaA05g28950D,BnaA05g06920D,BnaA09g18000D
GO:0022625	cytosolic large ribosomal subunit	CC	8.5332e-08	7.66019e-06	16	548	441	80823	Over	5	BnaA03g43610D,BnaA07g15950D,BnaA05g34620D,BnaA03g30580D,BnaA03g20240D,BnaA06g35050D,BnaA07g31210D,BnaA03g28560D,BnaA07g31400D,BnaA04g25080D,BnaA09g44020D,BnaA06g28570D,BnaA04g15900D,BnaA05g28950D,BnaA05g06920D,BnaA09g18000D
GO:0006730	one-carbon metabolic process	BP	1.84178e-07	1.59212e-05	41	3403	441	80823	Over	4	BnaA03g39990D,BnaA08g31010D,BnaA07g15950D,BnaA05g34620D,BnaA03g30580D,BnaA03g20240D,BnaA02g21770D,BnaA06g35050D,BnaA03g05300D,BnaA03g22780D,BnaA10g07250D,BnaA07g22850D,BnaA01g25960D,BnaA01g14860D,BnaA09g38730D,BnaA03g28560D,BnaA04g25080D,BnaA03g16530D,BnaA03g14630D,BnaA08g00080D,BnaA09g06070D,BnaA04g18210D,BnaA01g04520D,BnaAnng25160D,BnaA03g29480D,BnaA06g28570D,BnaA04g15900D,BnaA05g28950D,BnaA02g…
GO:0044281	small molecule metabolic process	BP	2.28244e-07	1.90258e-05	139	17246	441	80823	Over	3	BnaA09g36240D,BnaAnng09030D,BnaA03g24090D,BnaA09g22160D,BnaA03g39990D,BnaA02g30820D,BnaA05g15580D,BnaA02g02350D,BnaA08g31010D,BnaA04g24160D,BnaA01g17760D,BnaA02g10640D,BnaA07g15950D,BnaA02g01680D,BnaA05g34620D,BnaA03g30580D,BnaA03g08920D,BnaAnng26510D,BnaA03g20240D,BnaA02g21770D,BnaA05g16060D,BnaA05g06870D,BnaA05g01630D,BnaA06g35050D,BnaA09g17360D,BnaA06g03960D,BnaA03g05300D,BnaA03g22780D,BnaA02g…
GO:0032259	methylation	BP	4.14857e-07	3.33888e-05	39	3243	441	80823	Over	5	BnaA03g39990D,BnaA08g31010D,BnaA07g15950D,BnaA05g34620D,BnaA03g30580D,BnaA03g20240D,BnaA02g21770D,BnaA06g35050D,BnaA03g05300D,BnaA10g07250D,BnaA07g22850D,BnaA01g25960D,BnaA01g14860D,BnaA09g38730D,BnaA03g28560D,BnaA04g25080D,BnaA03g16530D,BnaA03g14630D,BnaA08g00080D,BnaA09g06070D,BnaA04g18210D,BnaAnng25160D,BnaA03g29480D,BnaA06g28570D,BnaA04g15900D,BnaA05g28950D,BnaA02g08140D,BnaA10g29770D,BnaA03g…
GO:0009506	plasmodesma	CC	6.06657e-07	4.56754e-05	56	5393	441	80823	Over	3	BnaA03g39990D,BnaA04g25720D,BnaA05g34620D,BnaA03g30580D,BnaA03g08920D,BnaA03g33380D,BnaA02g21770D,BnaA05g01630D,BnaA06g35050D,BnaA09g17360D,BnaA03g05300D,BnaA06g28630D,BnaA03g17150D,BnaA10g07250D,BnaA04g13830D,BnaA07g16770D,BnaA01g25960D,BnaA02g07900D,BnaA06g34320D,BnaA05g13990D,BnaA10g14250D,BnaA07g14090D,BnaA04g05530D,BnaA07g31210D,BnaA09g02160D,BnaA03g14630D,BnaA08g00080D,BnaA05g05140D,BnaA10g…
GO:0034470	ncRNA processing	BP	7.52646e-07	5.1667e-05	21	1336	441	80823	Over	6	BnaA09g36240D,BnaAnng09030D,BnaA01g25400D,BnaA03g24090D,BnaA08g31010D,BnaA03g33780D,BnaA05g06870D,BnaA10g21010D,BnaA05g02780D,BnaA01g14860D,BnaA09g47580D,BnaA05g10710D,BnaA04g15900D,BnaA03g37750D,BnaA01g09730D,BnaA07g15310D,BnaA08g06160D,BnaA10g15480D,BnaA02g00910D,BnaA01g19600D,BnaA02g22550D
GO:0006364	rRNA processing	BP	1.77029e-06	0.000118053	18	1091	441	80823	Over	7	BnaA09g36240D,BnaAnng09030D,BnaA01g25400D,BnaA03g24090D,BnaA08g31010D,BnaA03g33780D,BnaA05g06870D,BnaA10g21010D,BnaA05g02780D,BnaA01g14860D,BnaA09g47580D,BnaA04g15900D,BnaA03g37750D,BnaA07g15310D,BnaA10g15480D,BnaA02g00910D,BnaA01g19600D,BnaA02g22550D
GO:0009117	nucleotide metabolic process	BP	2.05992e-06	0.000132131	46	4265	441	80823	Over	6	BnaAnng09030D,BnaA03g24090D,BnaA09g22160D,BnaA05g15580D,BnaA02g02350D,BnaA08g31010D,BnaA04g24160D,BnaA02g10640D,BnaA03g30580D,BnaA03g08920D,BnaA02g21770D,BnaA09g17360D,BnaA02g03440D,BnaA09g10030D,BnaA04g09240D,BnaA05g02780D,BnaA05g13990D,BnaA10g14250D,BnaA01g14860D,BnaA05g24620D,BnaA08g00080D,BnaA07g28860D,BnaA06g28870D,BnaA08g09560D,BnaA01g04520D,BnaA03g29480D,BnaA03g48280D,BnaA09g44130D,BnaA03g…
GO:0043414	macromolecule methylation	BP	2.19281e-06	0.000134685	32	2579	441	80823	Over	5	BnaA03g39990D,BnaA08g31010D,BnaA07g15950D,BnaA05g34620D,BnaA03g30580D,BnaA03g20240D,BnaA02g21770D,BnaA06g35050D,BnaA03g05300D,BnaA07g22850D,BnaA01g25960D,BnaA01g14860D,BnaA09g38730D,BnaA03g28560D,BnaA04g25080D,BnaA03g16530D,BnaA03g14630D,BnaA08g00080D,BnaA09g06070D,BnaA04g18210D,BnaA03g29480D,BnaA06g28570D,BnaA04g15900D,BnaA05g28950D,BnaA02g08140D,BnaA10g29770D,BnaA03g41480D,BnaA08g06160D,BnaA03g…
GO:0034660	ncRNA metabolic process	BP	3.24843e-06	0.000189546	24	1725	441	80823	Over	6	BnaA09g36240D,BnaAnng09030D,BnaA01g25400D,BnaA03g24090D,BnaA08g31010D,BnaA01g17760D,BnaA03g33780D,BnaA05g06870D,BnaA10g21010D,BnaA05g02780D,BnaA01g14860D,BnaA09g47580D,BnaA05g10710D,BnaA06g37110D,BnaA04g15900D,BnaA03g37750D,BnaA01g09730D,BnaA07g15310D,BnaA08g06160D,BnaA10g15480D,BnaA03g28620D,BnaA02g00910D,BnaA01g19600D,BnaA02g22550D
GO:0071843	cellular component biogenesis at cellular level	BP	5.57203e-06	0.000317198	38	3382	441	80823	Over	4	BnaA09g36240D,BnaAnng09030D,BnaA01g25400D,BnaA03g24090D,BnaA03g43610D,BnaA08g31010D,BnaA03g33780D,BnaA07g15950D,BnaA05g34620D,BnaA03g20240D,BnaA05g16060D,BnaA05g06870D,BnaA10g21010D,BnaA10g26290D,BnaA05g02780D,BnaA01g14860D,BnaA07g31400D,BnaA04g25080D,BnaA09g47580D,BnaA09g44020D,BnaA04g15900D,BnaA05g28950D,BnaA06g11250D,BnaA02g19320D,BnaA03g37750D,BnaA08g25550D,BnaA09g18000D,BnaA03g18920D,BnaA08g…
GO:0022627	cytosolic small ribosomal subunit	CC	6.98186e-06	0.000387992	12	440	441	80823	Over	5	BnaA03g39990D,BnaA02g32780D,BnaA03g05300D,BnaA03g17150D,BnaA10g26290D,BnaA01g25960D,BnaA09g38730D,BnaA03g16530D,BnaA03g14630D,BnaA09g06070D,BnaA04g18210D,BnaAnng13180D
GO:0044437	vacuolar part	CC	8.75356e-06	0.000464337	35	3064	441	80823	Over	4	BnaA02g01680D,BnaA03g30580D,BnaA03g08920D,BnaA06g35050D,BnaA09g17360D,BnaA03g05300D,BnaA02g03440D,BnaA03g17150D,BnaA07g16770D,BnaA02g07900D,BnaA05g13990D,BnaA07g14090D,BnaA04g05530D,BnaA10g20960D,BnaA06g31460D,BnaA03g14630D,BnaA04g18210D,BnaA02g35440D,BnaA08g09560D,BnaAnng13180D,BnaA05g35410D,BnaA01g11620D,BnaA05g28950D,BnaA03g03140D,BnaA05g06920D,BnaA07g38930D,BnaA02g12040D,BnaA09g51340D,BnaA06g…
GO:0015935	small ribosomal subunit	CC	9.24653e-06	0.000479587	13	531	441	80823	Over	4	BnaA03g39990D,BnaA02g32780D,BnaA03g05300D,BnaA03g17150D,BnaA10g26290D,BnaA01g25960D,BnaA09g38730D,BnaA03g16530D,BnaA03g14630D,BnaA09g06070D,BnaA04g18210D,BnaAnng13180D,BnaA02g36040D
GO:0051186	cofactor metabolic process	BP	1.07895e-05	0.000547451	35	3086	441	80823	Over	4	BnaA07g13530D,BnaA09g36240D,BnaA05g16860D,BnaAnng09030D,BnaA03g36810D,BnaA03g24090D,BnaA02g30820D,BnaA05g15580D,BnaA02g02350D,BnaA04g24160D,BnaA02g10640D,BnaA03g33780D,BnaA08g10510D,BnaA06g10080D,BnaA07g12810D,BnaA05g06870D,BnaA02g03440D,BnaA05g01340D,BnaA09g10030D,BnaA05g02780D,BnaA07g10330D,BnaA05g24620D,BnaA09g47580D,BnaA07g28860D,BnaA01g04520D,BnaA09g55310D,BnaA09g33840D,BnaA09g51340D,BnaA02g…
GO:0046483	heterocycle metabolic process	BP	1.20292e-05	0.000597366	60	6376	441	80823	Over	4	BnaA09g36240D,BnaA05g16860D,BnaAnng09030D,BnaA03g36810D,BnaA03g24090D,BnaA09g22160D,BnaA05g15580D,BnaA02g02350D,BnaA08g31010D,BnaA04g24160D,BnaA02g10640D,BnaA03g33780D,BnaA08g10510D,BnaA03g30580D,BnaA03g08920D,BnaA06g10080D,BnaA07g12810D,BnaA02g21770D,BnaA05g06870D,BnaA09g17360D,BnaA02g03440D,BnaA10g07250D,BnaA09g10030D,BnaA04g09240D,BnaA05g02780D,BnaA05g13990D,BnaA10g14250D,BnaA01g14860D,BnaA05g…
GO:0018130	heterocycle biosynthetic process	BP	1.91492e-05	0.000931129	32	2782	441	80823	Over	5	BnaA09g36240D,BnaA05g16860D,BnaA03g36810D,BnaA03g24090D,BnaA09g22160D,BnaA08g31010D,BnaA04g24160D,BnaA03g33780D,BnaA03g30580D,BnaA07g12810D,BnaA02g21770D,BnaA05g06870D,BnaA09g17360D,BnaA09g10030D,BnaA04g09240D,BnaA05g02780D,BnaA01g14860D,BnaA05g24620D,BnaA03g48960D,BnaA08g00080D,BnaA01g04520D,BnaA03g29480D,BnaA03g48280D,BnaA03g41480D,BnaA01g29470D,BnaA01g15900D,BnaA02g00910D,BnaA07g05000D,BnaA08g…
GO:0009165	nucleotide biosynthetic process	BP	2.10032e-05	0.00100044	20	1425	441	80823	Over	6	BnaA03g24090D,BnaA09g22160D,BnaA08g31010D,BnaA03g30580D,BnaA02g21770D,BnaA09g17360D,BnaA04g09240D,BnaA01g14860D,BnaA08g00080D,BnaA06g28870D,BnaA01g04520D,BnaA03g29480D,BnaA03g48280D,BnaA03g41480D,BnaA03g06340D,BnaA01g15900D,BnaA03g28620D,BnaA02g00910D,BnaA07g05000D,BnaA08g28120D
GO:0005774	vacuolar membrane	CC	2.20991e-05	0.00103159	34	3041	441	80823	Over	4	BnaA02g01680D,BnaA03g30580D,BnaA03g08920D,BnaA06g35050D,BnaA09g17360D,BnaA03g05300D,BnaA02g03440D,BnaA03g17150D,BnaA07g16770D,BnaA02g07900D,BnaA05g13990D,BnaA07g14090D,BnaA04g05530D,BnaA10g20960D,BnaA06g31460D,BnaA03g14630D,BnaA04g18210D,BnaA02g35440D,BnaA08g09560D,BnaAnng13180D,BnaA05g35410D,BnaA01g11620D,BnaA05g28950D,BnaA03g03140D,BnaA05g06920D,BnaA07g38930D,BnaA02g12040D,BnaA09g51340D,BnaA06g…
GO:0005618	cell wall	CC	2.39039e-05	0.00109396	36	3298	441	80823	Over	4	BnaA03g39990D,BnaA04g25720D,BnaA05g34620D,BnaA03g30580D,BnaA06g35050D,BnaA03g05300D,BnaA10g09880D,BnaA03g17150D,BnaA08g02000D,BnaA10g26290D,BnaA01g25960D,BnaA06g34320D,BnaA05g13990D,BnaA10g14250D,BnaA07g37150D,BnaA09g38730D,BnaA08g19440D,BnaA08g00080D,BnaA10g24050D,BnaA09g06070D,BnaA02g35440D,BnaA08g09560D,BnaA07g14280D,BnaA09g44020D,BnaA01g13130D,BnaA03g03140D,BnaA07g38930D,BnaA01g29470D,BnaA02g…
GO:0044271	cellular nitrogen compound biosynthetic process	BP	4.02453e-05	0.00177231	49	5068	441	80823	Over	5	BnaA09g36240D,BnaA05g16860D,BnaA03g36810D,BnaA03g24090D,BnaA09g22160D,BnaA08g31010D,BnaA04g24160D,BnaA03g33780D,BnaA03g30580D,BnaA07g12810D,BnaA02g21770D,BnaA05g06870D,BnaA09g17360D,BnaA10g07250D,BnaA09g10030D,BnaA04g09240D,BnaA05g02780D,BnaA06g34320D,BnaA01g14860D,BnaA05g34630D,BnaA07g10330D,BnaA05g24620D,BnaA03g48960D,BnaA09g47580D,BnaA09g23940D,BnaA08g00080D,BnaA06g28870D,BnaA01g04520D,BnaA03g…
GO:0044444	cytoplasmic part	CC	4.83041e-05	0.00208781	234	35064	441	80823	Over	4	BnaA07g13530D,BnaA09g36240D,BnaA05g16860D,BnaAnng09030D,BnaA03g36810D,BnaA01g25400D,BnaA03g24090D,BnaA09g22160D,BnaA03g43610D,BnaA03g39990D,BnaA10g16930D,BnaA02g30820D,BnaA05g15580D,BnaA04g25720D,BnaA02g02350D,BnaA08g31010D,BnaA01g17760D,BnaA02g10640D,BnaA02g32780D,BnaA03g33780D,BnaA07g15950D,BnaA02g01680D,BnaA08g10510D,BnaA05g34620D,BnaA03g30580D,BnaA03g08920D,BnaA06g10080D,BnaA03g33380D,BnaA07g…
GO:0044085	cellular component biogenesis	BP	9.53906e-05	0.00397574	58	6473	441	80823	Over	3	BnaA09g36240D,BnaAnng09030D,BnaA01g25400D,BnaA03g24090D,BnaA03g43610D,BnaA05g15580D,BnaA08g31010D,BnaA02g10640D,BnaA03g33780D,BnaA07g15950D,BnaA05g34620D,BnaA03g20240D,BnaA05g16060D,BnaA05g06870D,BnaA06g28630D,BnaA10g21010D,BnaA08g02000D,BnaA10g26290D,BnaA05g02780D,BnaA07g14090D,BnaA07g37150D,BnaA01g14860D,BnaA05g34630D,BnaA07g10330D,BnaA03g27060D,BnaA07g31400D,BnaA04g25080D,BnaA09g47580D,BnaA08g…
GO:0005737	cytoplasm	CC	9.83292e-05	0.00402632	268	41554	441	80823	Over	4	BnaA07g13530D,BnaA09g36240D,BnaA05g16860D,BnaAnng09030D,BnaA03g36810D,BnaA01g25400D,BnaA03g24090D,BnaA09g22160D,BnaA03g43610D,BnaA03g39990D,BnaA10g16930D,BnaA02g30820D,BnaA05g15580D,BnaA04g25720D,BnaA02g02350D,BnaA08g31010D,BnaA01g17760D,BnaA02g10640D,BnaA02g32780D,BnaA03g33780D,BnaA07g15950D,BnaA02g01680D,BnaA08g10510D,BnaA05g34620D,BnaA03g30580D,BnaA03g08920D,BnaA06g10080D,BnaA03g33380D,BnaA07g…
GO:0005773	vacuole	CC	0.000112871	0.0045421	47	4964	441	80823	Over	5	BnaA03g39990D,BnaA02g01680D,BnaA03g30580D,BnaA03g08920D,BnaA03g33380D,BnaA06g35050D,BnaA09g17360D,BnaA06g03960D,BnaA03g05300D,BnaA02g03440D,BnaA03g17150D,BnaA07g16770D,BnaA02g07900D,BnaA05g13990D,BnaA07g14090D,BnaA04g05530D,BnaA10g20960D,BnaA06g31460D,BnaA03g14630D,BnaA05g05140D,BnaA04g18210D,BnaA02g35440D,BnaA08g09560D,BnaAnng21900D,BnaA03g29480D,BnaAnng13180D,BnaA05g35410D,BnaA01g11620D,BnaA05g…
GO:0046148	pigment biosynthetic process	BP	0.000115845	0.00458277	17	1220	441	80823	Over	4	BnaA09g36240D,BnaA05g16860D,BnaA03g36810D,BnaA03g24090D,BnaA03g33780D,BnaA07g12810D,BnaA03g32050D,BnaA05g06870D,BnaA02g03440D,BnaA10g07250D,BnaA05g02780D,BnaA05g24620D,BnaA09g36610D,BnaA04g12140D,BnaA01g20360D,BnaA09g18200D,BnaA02g22550D
GO:0006221	pyrimidine nucleotide biosynthetic process	BP	0.000142484	0.00554264	13	695	441	80823	Over	7	BnaA09g22160D,BnaA08g31010D,BnaA03g30580D,BnaA09g17360D,BnaA04g09240D,BnaA01g14860D,BnaA08g00080D,BnaA03g29480D,BnaA03g48280D,BnaA03g41480D,BnaA01g15900D,BnaA02g00910D,BnaA07g05000D
GO:0006396	RNA processing	BP	0.000147064	0.00562699	37	3660	441	80823	Over	5	BnaA09g36240D,BnaAnng09030D,BnaA01g25400D,BnaA03g24090D,BnaA08g31010D,BnaA03g33780D,BnaA02g21770D,BnaA05g06870D,BnaA02g21830D,BnaA10g21010D,BnaA05g02780D,BnaA01g14860D,BnaA09g47580D,BnaA05g10710D,BnaA05g21540D,BnaA09g17870D,BnaA01g06000D,BnaA04g15900D,BnaA03g37750D,BnaAnng27300D,BnaA01g10100D,BnaA01g09730D,BnaA03g44840D,BnaA03g42270D,BnaA07g15310D,BnaA08g06160D,BnaA03g13610D,BnaA10g15480D,BnaA03g…
GO:0009411	response to UV	BP	0.000185175	0.00670305	17	1252	441	80823	Over	6	BnaA05g16860D,BnaA03g36810D,BnaA01g25400D,BnaA04g24160D,BnaA07g12810D,BnaA02g03440D,BnaA06g34320D,BnaA07g37150D,BnaA09g04780D,BnaA08g19440D,BnaA05g22650D,BnaA09g16190D,BnaA10g12780D,BnaA05g19760D,BnaA02g18200D,BnaA01g15900D,BnaA02g33940D
GO:0044238	primary metabolic process	BP	0.000186675	0.00670305	267	41675	441	80823	Over	3	BnaA07g13530D,BnaA09g36240D,BnaAnng09030D,BnaA01g25400D,BnaA03g24090D,BnaA09g22160D,BnaA03g43610D,BnaA03g39990D,BnaA10g16930D,BnaA02g30820D,BnaA05g15580D,BnaA09g48400D,BnaA04g25720D,BnaA02g02350D,BnaA08g31010D,BnaA04g24160D,BnaA01g17760D,BnaA02g10640D,BnaA02g32780D,BnaA03g33780D,BnaA07g15950D,BnaA02g01680D,BnaA05g34620D,BnaA03g30580D,BnaA03g08920D,BnaA07g12810D,BnaAnng26510D,BnaA03g20240D,BnaA02g…
GO:0044237	cellular metabolic process	BP	0.000249564	0.00882548	270	42371	441	80823	Over	3	BnaA07g13530D,BnaA09g36240D,BnaA05g16860D,BnaAnng09030D,BnaA03g36810D,BnaA01g25400D,BnaA03g24090D,BnaA09g22160D,BnaA03g43610D,BnaA03g39990D,BnaA10g16930D,BnaA02g30820D,BnaA05g15580D,BnaA09g48400D,BnaA02g02350D,BnaA08g31010D,BnaA04g24160D,BnaA01g17760D,BnaA02g10640D,BnaA02g32780D,BnaA03g33780D,BnaA07g15950D,BnaA02g01680D,BnaA08g10510D,BnaA05g34620D,BnaA03g30580D,BnaA03g08920D,BnaA06g10080D,BnaA03g…
GO:0044267	cellular protein metabolic process	BP	0.000269218	0.0092405	117	15805	441	80823	Over	5	BnaA07g13530D,BnaAnng09030D,BnaA01g25400D,BnaA03g43610D,BnaA03g39990D,BnaA10g16930D,BnaA02g30820D,BnaA09g48400D,BnaA08g31010D,BnaA01g17760D,BnaA02g10640D,BnaA02g32780D,BnaA03g33780D,BnaA07g15950D,BnaA02g01680D,BnaA05g34620D,BnaA03g30580D,BnaA03g08920D,BnaA03g20240D,BnaA06g35050D,BnaA02g21830D,BnaA03g05300D,BnaA03g17150D,BnaA10g26290D,BnaA07g22850D,BnaA01g25960D,BnaA05g02780D,BnaA05g13990D,BnaA10g…
GO:0006807	nitrogen compound metabolic process	BP	0.000283841	0.00950751	162	23289	441	80823	Over	3	BnaA09g36240D,BnaA05g16860D,BnaAnng09030D,BnaA03g36810D,BnaA01g25400D,BnaA03g24090D,BnaA09g22160D,BnaA03g39990D,BnaA05g15580D,BnaA02g02350D,BnaA08g31010D,BnaA04g24160D,BnaA01g17760D,BnaA02g10640D,BnaA03g33780D,BnaA07g15950D,BnaA08g10510D,BnaA05g34620D,BnaA03g30580D,BnaA03g08920D,BnaA06g10080D,BnaA07g12810D,BnaA03g20240D,BnaA02g21770D,BnaA05g06870D,BnaA06g35050D,BnaA09g17360D,BnaA02g21830D,BnaA03g…
GO:0034641	cellular nitrogen compound metabolic process	BP	0.000285144	0.00950751	160	22952	441	80823	Over	4	BnaA09g36240D,BnaA05g16860D,BnaAnng09030D,BnaA03g36810D,BnaA01g25400D,BnaA03g24090D,BnaA09g22160D,BnaA03g39990D,BnaA05g15580D,BnaA02g02350D,BnaA08g31010D,BnaA04g24160D,BnaA01g17760D,BnaA02g10640D,BnaA03g33780D,BnaA07g15950D,BnaA08g10510D,BnaA05g34620D,BnaA03g30580D,BnaA03g08920D,BnaA07g12810D,BnaA03g20240D,BnaA02g21770D,BnaA05g06870D,BnaA06g35050D,BnaA09g17360D,BnaA02g21830D,BnaA03g05300D,BnaA06g…
GO:0009507	chloroplast	CC	0.000362468	0.0119155	112	15100	441	80823	Over	6	BnaA07g13530D,BnaA09g36240D,BnaA05g16860D,BnaAnng09030D,BnaA03g36810D,BnaA01g25400D,BnaA03g24090D,BnaA09g22160D,BnaA10g16930D,BnaA05g15580D,BnaA02g02350D,BnaA01g17760D,BnaA02g10640D,BnaA03g33780D,BnaA07g15950D,BnaA02g01680D,BnaA08g10510D,BnaA03g30580D,BnaA03g08920D,BnaA06g10080D,BnaA03g33380D,BnaA07g12810D,BnaAnng26510D,BnaA03g32050D,BnaA05g06870D,BnaA06g35050D,BnaA09g17360D,BnaA06g03960D,BnaA06g…
GO:0009220	pyrimidine ribonucleotide biosynthetic process	BP	0.000395129	0.0128087	12	674	441	80823	Over	8	BnaA09g22160D,BnaA08g31010D,BnaA03g30580D,BnaA09g17360D,BnaA04g09240D,BnaA01g14860D,BnaA08g00080D,BnaA03g29480D,BnaA03g48280D,BnaA03g41480D,BnaA01g15900D,BnaA02g00910D
GO:0031090	organelle membrane	CC	0.000416924	0.0133301	47	5199	441	80823	Over	3	BnaA09g36240D,BnaA05g16860D,BnaA03g36810D,BnaA09g22160D,BnaA02g10640D,BnaA02g01680D,BnaA03g30580D,BnaA03g08920D,BnaA06g35050D,BnaA09g17360D,BnaA03g05300D,BnaA03g22780D,BnaA02g03440D,BnaA03g17150D,BnaA05g01340D,BnaA07g16770D,BnaA02g07900D,BnaA05g13990D,BnaA07g14090D,BnaA04g05530D,BnaA03g27060D,BnaA10g20960D,BnaA06g31460D,BnaA03g14630D,BnaA04g18210D,BnaA02g35440D,BnaA08g09560D,BnaAnng13180D,BnaA06g…
GO:0009987	cellular process	BP	0.000453306	0.0141069	322	52500	441	80823	Over	2	BnaA07g13530D,BnaA09g36240D,BnaA05g16860D,BnaAnng09030D,BnaA03g36810D,BnaA01g25400D,BnaA03g24090D,BnaA09g22160D,BnaA03g43610D,BnaA03g39990D,BnaA10g16930D,BnaA02g30820D,BnaA05g15580D,BnaA09g48400D,BnaA04g25720D,BnaA02g02350D,BnaA08g31010D,BnaA04g24160D,BnaA01g17760D,BnaA02g10640D,BnaA02g32780D,BnaA03g33780D,BnaA07g15950D,BnaA02g01680D,BnaA09g06630D,BnaA08g10510D,BnaA05g34620D,BnaA03g30580D,BnaA03g…
GO:0008152	metabolic process	BP	0.00049246	0.0151237	313	50810	441	80823	Over	2	BnaA07g13530D,BnaA09g36240D,BnaA05g16860D,BnaAnng09030D,BnaA03g36810D,BnaA01g25400D,BnaA03g24090D,BnaA09g22160D,BnaA03g43610D,BnaA03g39990D,BnaA10g16930D,BnaA02g30820D,BnaA03g33520D,BnaA05g15580D,BnaA09g48400D,BnaA04g25720D,BnaA02g02350D,BnaA08g31010D,BnaA04g24160D,BnaA01g17760D,BnaA02g10640D,BnaA02g32780D,BnaA03g33780D,BnaA07g15950D,BnaA05g12690D,BnaA02g01680D,BnaA08g10510D,BnaA05g34620D,BnaA03g…
GO:0044260	cellular macromolecule metabolic process	BP	0.000582574	0.0176588	193	28950	441	80823	Over	4	BnaA07g13530D,BnaA09g36240D,BnaAnng09030D,BnaA01g25400D,BnaA03g24090D,BnaA03g43610D,BnaA03g39990D,BnaA10g16930D,BnaA02g30820D,BnaA09g48400D,BnaA08g31010D,BnaA04g24160D,BnaA01g17760D,BnaA02g10640D,BnaA02g32780D,BnaA03g33780D,BnaA07g15950D,BnaA02g01680D,BnaA05g34620D,BnaA03g30580D,BnaA03g08920D,BnaA03g20240D,BnaA02g21770D,BnaA05g06870D,BnaA06g35050D,BnaA02g21830D,BnaA03g05300D,BnaA06g28630D,BnaA02g…
GO:0006164	purine nucleotide biosynthetic process	BP	0.000598956	0.0179226	9	423	441	80823	Over	7	BnaA03g24090D,BnaA09g22160D,BnaA08g31010D,BnaA02g21770D,BnaA09g17360D,BnaA01g14860D,BnaA01g04520D,BnaA03g41480D,BnaA08g28120D
GO:0006139	nucleobase-containing compound metabolic process	BP	0.000698292	0.0206306	139	19788	441	80823	Over	4	BnaA09g36240D,BnaAnng09030D,BnaA01g25400D,BnaA03g24090D,BnaA09g22160D,BnaA03g39990D,BnaA05g15580D,BnaA02g02350D,BnaA08g31010D,BnaA04g24160D,BnaA01g17760D,BnaA02g10640D,BnaA03g33780D,BnaA07g15950D,BnaA05g34620D,BnaA03g30580D,BnaA03g08920D,BnaA03g20240D,BnaA02g21770D,BnaA05g06870D,BnaA06g35050D,BnaA09g17360D,BnaA02g21830D,BnaA03g05300D,BnaA06g28630D,BnaA02g03440D,BnaA10g21010D,BnaA02g18390D,BnaA01g…
GO:0051188	cofactor biosynthetic process	BP	0.000737985	0.0215307	19	1591	441	80823	Over	5	BnaA07g13530D,BnaA09g36240D,BnaA05g16860D,BnaA03g36810D,BnaA03g24090D,BnaA02g30820D,BnaA03g33780D,BnaA07g12810D,BnaA05g06870D,BnaA09g10030D,BnaA05g02780D,BnaA07g10330D,BnaA05g24620D,BnaA09g47580D,BnaA09g33840D,BnaA04g12140D,BnaA01g20360D,BnaA01g19600D,BnaA02g22550D
GO:0006778	porphyrin-containing compound metabolic process	BP	0.000748336	0.0215632	13	919	441	80823	Over	5	BnaA09g36240D,BnaA05g16860D,BnaA03g36810D,BnaA03g24090D,BnaA03g33780D,BnaA08g10510D,BnaA06g10080D,BnaA07g12810D,BnaA05g06870D,BnaA05g02780D,BnaA05g24620D,BnaA01g20360D,BnaA02g22550D
GO:0019843	rRNA binding	MF	0.00082017	0.0230794	6	198	441	80823	Over	5	BnaA10g16930D,BnaA03g33780D,BnaA05g34620D,BnaA03g05300D,BnaA05g02780D,BnaA06g11250D
GO:0003723	RNA binding	MF	0.00133642	0.0362699	29	2924	441	80823	Over	4	BnaA10g16930D,BnaA08g31010D,BnaA03g33780D,BnaA05g34620D,BnaA03g08920D,BnaA02g21770D,BnaA02g21830D,BnaA03g05300D,BnaA03g17150D,BnaA01g25960D,BnaA05g02780D,BnaA05g13990D,BnaA08g08140D,BnaA01g14860D,BnaA03g37740D,BnaA03g14630D,BnaA01g18090D,BnaA09g06070D,BnaA04g18210D,BnaA08g02390D,BnaA01g06000D,BnaA04g15900D,BnaA06g11250D,BnaA08g25550D,BnaA01g10100D,BnaA02g36040D,BnaA02g00870D,BnaA04g12140D,BnaA06g…
GO:0019538	protein metabolic process	BP	0.0013832	0.0366907	125	17737	441	80823	Over	4	BnaA07g13530D,BnaAnng09030D,BnaA01g25400D,BnaA03g43610D,BnaA03g39990D,BnaA10g16930D,BnaA02g30820D,BnaA09g48400D,BnaA08g31010D,BnaA01g17760D,BnaA02g10640D,BnaA02g32780D,BnaA03g33780D,BnaA07g15950D,BnaA02g01680D,BnaA05g34620D,BnaA03g30580D,BnaA03g08920D,BnaA03g20240D,BnaA06g35050D,BnaA02g21830D,BnaA06g03960D,BnaA03g05300D,BnaA03g17150D,BnaA10g26290D,BnaA07g22850D,BnaA01g25960D,BnaA05g02780D,BnaA06g…
GO:0042440	pigment metabolic process	BP	0.00138483	0.0366907	18	1533	441	80823	Over	3	BnaA09g36240D,BnaA05g16860D,BnaA03g36810D,BnaA03g24090D,BnaA03g33780D,BnaA08g10510D,BnaA07g12810D,BnaA03g32050D,BnaA05g06870D,BnaA02g03440D,BnaA10g07250D,BnaA05g02780D,BnaA05g24620D,BnaA09g36610D,BnaA04g12140D,BnaA01g20360D,BnaA09g18200D,BnaA02g22550D
GO:0033014	tetrapyrrole biosynthetic process	BP	0.00139909	0.0366907	11	676	441	80823	Over	5	BnaA09g36240D,BnaA05g16860D,BnaA03g36810D,BnaA03g24090D,BnaA03g33780D,BnaA07g12810D,BnaA05g06870D,BnaA05g02780D,BnaA05g24620D,BnaA01g20360D,BnaA02g22550D
GO:0072546	ER membrane protein complex	CC	0.00158138	0.0410104	2	11	441	80823	Over	4	BnaA10g20960D,BnaA09g03380D
GO:0010467	gene expression	BP	0.00169806	0.0435526	110	15344	441	80823	Over	4	BnaA09g36240D,BnaAnng09030D,BnaA01g25400D,BnaA03g24090D,BnaA03g43610D,BnaA03g39990D,BnaA10g16930D,BnaA08g31010D,BnaA01g17760D,BnaA02g32780D,BnaA03g33780D,BnaA07g15950D,BnaA05g34620D,BnaA03g30580D,BnaA03g08920D,BnaA03g20240D,BnaA02g21770D,BnaA05g06870D,BnaA06g35050D,BnaA02g21830D,BnaA03g05300D,BnaA03g17150D,BnaA10g21010D,BnaA02g18390D,BnaA01g10110D,BnaA10g26290D,BnaA07g22850D,BnaA01g25960D,BnaA05g…
GO:0009260	ribonucleotide biosynthetic process	BP	0.00178322	0.0452395	13	914	441	80823	Over	7	BnaA03g24090D,BnaA09g22160D,BnaA08g31010D,BnaA03g30580D,BnaA09g17360D,BnaA04g09240D,BnaA01g14860D,BnaA08g00080D,BnaA03g29480D,BnaA03g48280D,BnaA03g41480D,BnaA01g15900D,BnaA02g00910D
GO:0000469	cleavage involved in rRNA processing	BP	0.00188221	0.0469219	4	95	441	80823	Over	7	BnaA08g31010D,BnaA01g14860D,BnaA07g15310D,BnaA02g00910D
GO:0043170	macromolecule metabolic process	BP	0.00188974	0.0469219	205	31658	441	80823	Over	3	BnaA07g13530D,BnaA09g36240D,BnaAnng09030D,BnaA01g25400D,BnaA03g24090D,BnaA03g43610D,BnaA03g39990D,BnaA10g16930D,BnaA02g30820D,BnaA09g48400D,BnaA08g31010D,BnaA04g24160D,BnaA01g17760D,BnaA02g10640D,BnaA02g32780D,BnaA03g33780D,BnaA07g15950D,BnaA02g01680D,BnaA05g34620D,BnaA03g30580D,BnaA03g08920D,BnaA03g20240D,BnaA02g21770D,BnaA05g06870D,BnaA06g35050D,BnaA02g21830D,BnaA06g03960D,BnaA03g05300D,BnaA06g…

## Sheet: 518
Gene ontology analysis of the upregulated homoeologous genes in B. oleracea comparing to those in B. rapa
GO_ID	GO_Term	GO_Class	Pvalue	AdjustedPv	x1	x2	n	N	EnrichDirect	GOlevl	GeneID
GO:0000166	nucleotide binding	MF	6.16682e-07	0.00153307	110	11881	482	80823	Over	4	BnaA06g09870D,BnaA04g05670D,BnaA03g46510D,BnaA07g04230D,BnaA06g07010D,BnaA04g12180D,BnaA09g42030D,BnaA03g56000D,BnaA03g40550D,BnaA02g34680D,BnaA04g17650D,BnaA10g07390D,BnaA08g09980D,BnaA05g14710D,BnaA10g27070D,BnaA05g07870D,BnaA02g28150D,BnaA03g44090D,BnaA03g60150D,BnaA01g20070D,BnaA03g53250D,BnaA04g01660D,BnaA01g04230D,BnaA09g53150D,BnaA09g44940D,BnaA09g19450D,BnaA06g35900D,BnaA05g19230D,BnaA03g…
GO:0006952	defense response	BP	3.61648e-06	0.00361331	78	7936	482	80823	Over	4	BnaAnng17190D,BnaA06g09870D,BnaA03g26800D,BnaA02g35530D,BnaA10g14870D,BnaA05g28020D,BnaAnng04290D,BnaA03g16270D,BnaA07g35620D,BnaA10g27070D,BnaA05g07870D,BnaA08g25820D,BnaA02g28150D,BnaA03g44090D,BnaA03g60150D,BnaA03g53250D,BnaA08g04080D,BnaA02g19470D,BnaA06g34860D,BnaA09g44940D,BnaA05g19230D,BnaA03g21460D,BnaA03g52790D,BnaAnng17070D,BnaA07g06950D,BnaA03g46200D,BnaA08g26530D,BnaA03g52520D,BnaA07g…
GO:0036094	small molecule binding	MF	4.36039e-06	0.00361331	111	12444	482	80823	Over	3	BnaA06g09870D,BnaA04g05670D,BnaA03g46510D,BnaA07g04230D,BnaA06g07010D,BnaA04g12180D,BnaA09g42030D,BnaA03g56000D,BnaA03g40550D,BnaA02g34680D,BnaA04g17650D,BnaA10g07390D,BnaA08g09980D,BnaA05g14710D,BnaA10g27070D,BnaA05g07870D,BnaA02g28150D,BnaA03g44090D,BnaA03g60150D,BnaA01g20070D,BnaA03g53250D,BnaA04g01660D,BnaA01g04230D,BnaA09g53150D,BnaA09g44940D,BnaA09g19450D,BnaA06g35900D,BnaA05g19230D,BnaA03g…
GO:0002376	immune system process	BP	4.28702e-05	0.0184304	53	5139	482	80823	Over	2	BnaA06g09870D,BnaA03g16270D,BnaA05g07870D,BnaA08g25820D,BnaA03g60150D,BnaA03g53250D,BnaA02g19470D,BnaA09g44940D,BnaA03g21460D,BnaA03g52790D,BnaAnng17070D,BnaA07g06950D,BnaA08g26530D,BnaA03g52520D,BnaA07g21920D,BnaA05g25550D,BnaA09g08950D,BnaA06g04510D,BnaA07g10520D,BnaA06g15050D,BnaA05g17120D,BnaA10g28410D,BnaA09g12110D,BnaA06g12510D,BnaA06g21090D,BnaA10g16140D,BnaA01g12580D,BnaA03g39810D,BnaA10g…
GO:0045087	innate immune response	BP	4.42228e-05	0.0184304	49	4644	482	80823	Over	4	BnaA06g09870D,BnaA03g16270D,BnaA05g07870D,BnaA08g25820D,BnaA03g53250D,BnaA02g19470D,BnaA09g44940D,BnaA03g21460D,BnaA03g52790D,BnaAnng17070D,BnaA07g06950D,BnaA08g26530D,BnaA03g52520D,BnaA07g21920D,BnaA05g25550D,BnaA09g08950D,BnaA06g04510D,BnaA07g10520D,BnaA06g15050D,BnaA05g17120D,BnaA10g28410D,BnaA09g12110D,BnaA06g21090D,BnaA10g16140D,BnaA01g12580D,BnaA03g39810D,BnaA10g28460D,BnaA06g12690D,BnaA05g…
GO:0009814	defense response, incompatible interaction	BP	4.4482e-05	0.0184304	35	2967	482	80823	Over	4	BnaA06g09870D,BnaA08g25820D,BnaA03g53250D,BnaA03g21460D,BnaA03g52790D,BnaAnng17070D,BnaA07g06950D,BnaA08g26530D,BnaA07g21920D,BnaA09g08950D,BnaA06g04510D,BnaA06g15050D,BnaA10g28410D,BnaA09g12110D,BnaA06g21090D,BnaA10g16140D,BnaA01g12580D,BnaA03g39810D,BnaA10g28460D,BnaA06g12690D,BnaA05g26430D,BnaA03g21290D,BnaA01g03580D,BnaA03g24890D,BnaA04g13730D,BnaA07g00090D,BnaA03g34680D,BnaA03g24880D,BnaA01g…

## Sheet: 837
Gene ontology analysis of the upregulated genes in An-subgenome of B. napus comparing to those in natural B. rapa as well as in RBR
GO_ID	GO_Term	GO_Class	Pvalue	AdjustedPv	x1	x2	n	N	EnrichDirect	GOlevl	GeneID
GO:0046483	heterocycle metabolic process	BP	8.04825e-06	0.0132035	86	6376	686	80823	Over	4	BnaA08g24180D,BnaA05g02330D,BnaAnng23670D,BnaAnng19090D,BnaA03g55720D,BnaA03g55930D,BnaA05g28460D,BnaA09g11790D,BnaA09g51700D,BnaA01g31840D,BnaAnng04290D,BnaA09g00220D,BnaA09g00210D,BnaAnng16450D,BnaAnng23390D,BnaA06g31530D,BnaA01g07750D,BnaAnng22220D,BnaA01g31390D,BnaA09g14900D,BnaA02g21070D,BnaA01g33840D,BnaA05g19390D,BnaA03g59010D,BnaA09g25030D,BnaA05g16480D,BnaA07g04290D,BnaAnng31450D,BnaAnng…
GO:0005737	cytoplasm	CC	9.22998e-06	0.0132035	411	41554	686	80823	Over	4	BnaA08g24180D,BnaAnng40350D,BnaA05g02330D,BnaAnng03180D,BnaAnng34570D,BnaA03g32040D,BnaAnng23670D,BnaA05g32350D,BnaAnng20860D,BnaAnng19090D,BnaA09g39040D,BnaA05g33310D,BnaA05g35500D,BnaA03g55720D,BnaA03g55930D,BnaAnng02750D,BnaA04g06150D,BnaA02g20120D,BnaA09g49740D,BnaAnng15770D,BnaA05g28460D,BnaA05g20830D,BnaA09g11790D,BnaA09g51700D,BnaA01g31840D,BnaAnng00010D,BnaAnng25460D,BnaAnng19110D,BnaA05g…
GO:0044444	cytoplasmic part	CC	4.28096e-05	0.0408261	351	35064	686	80823	Over	4	BnaA08g24180D,BnaAnng40350D,BnaA05g02330D,BnaAnng03180D,BnaAnng34570D,BnaA03g32040D,BnaAnng23670D,BnaA05g32350D,BnaAnng20860D,BnaAnng19090D,BnaA09g39040D,BnaA05g33310D,BnaA05g35500D,BnaA03g55720D,BnaA03g55930D,BnaA04g06150D,BnaA02g20120D,BnaA09g49740D,BnaAnng15770D,BnaA05g28460D,BnaA05g20830D,BnaA09g11790D,BnaA09g51700D,BnaA01g31840D,BnaAnng00010D,BnaAnng25460D,BnaAnng19110D,BnaA05g05360D,BnaA02g…
GO:0009628	response to abiotic stimulus	BP	6.36789e-05	0.0455463	153	13398	686	80823	Over	3	BnaA08g24180D,BnaAnng23670D,BnaA03g02820D,BnaA06g26750D,BnaA03g55930D,BnaAnng02750D,BnaA09g11790D,BnaAnng19110D,BnaA05g05360D,BnaA02g16710D,BnaAnng04290D,BnaA02g10410D,BnaA09g00220D,BnaA09g00210D,BnaA09g49810D,BnaAnng23390D,BnaA07g06330D,BnaA03g32320D,BnaAnng33460D,BnaA07g38660D,BnaA03g36620D,BnaA09g47800D,BnaA05g07870D,BnaA06g31530D,BnaAnng22050D,BnaA09g19450D,BnaA06g00870D,BnaA09g24910D,BnaAnng…

## Sheet: 2722
Gene ontology analysis of the upregulated genes in RBR comparing to those in An-subgenome of B. napus
GO_ID	GO_Term	GO_Class	Pvalue	AdjustedPv	x1	x2	n	N	EnrichDirect	GOlevl	GeneID
GO:0016137	glycoside metabolic process	BP	2.87179e-28	1.25928e-24	110	1354	2433	80823	Over	5	BnaA04g24160D,BnaAnng06570D,BnaA03g39720D,BnaA05g36800D,BnaA04g14230D,BnaA07g16660D,BnaA03g24950D,BnaA03g31290D,BnaAnng40850D,BnaA09g00710D,BnaA02g07730D,BnaA04g05530D,BnaA03g35400D,BnaA04g21430D,BnaA09g21170D,BnaA05g34460D,BnaA06g11010D,BnaAnng06640D,BnaA09g21160D,BnaA03g02560D,BnaA06g27590D,BnaA03g46100D,BnaA09g10030D,BnaA08g01710D,BnaA06g35830D,BnaA05g18920D,BnaA03g15200D,BnaA05g18980D,BnaAnng…
GO:0019760	glucosinolate metabolic process	BP	3.05032e-26	3.34392e-23	94	1113	2433	80823	Over	5	BnaA04g24160D,BnaAnng06570D,BnaA03g39720D,BnaA05g36800D,BnaA04g14230D,BnaA07g16660D,BnaA03g24950D,BnaA03g31290D,BnaAnng40850D,BnaA02g07730D,BnaA03g35400D,BnaA04g21430D,BnaA09g21170D,BnaA05g34460D,BnaA06g11010D,BnaAnng06640D,BnaA09g21160D,BnaA03g02560D,BnaA03g46100D,BnaA09g10030D,BnaA08g01710D,BnaA06g35830D,BnaA05g18920D,BnaA03g15200D,BnaA05g18980D,BnaAnng41330D,BnaAnng22300D,BnaA03g49910D,BnaA06g…
GO:0016138	glycoside biosynthetic process	BP	6.99855e-23	5.60532e-20	87	1063	2433	80823	Over	6	BnaA04g24160D,BnaAnng06570D,BnaA03g39720D,BnaA05g36800D,BnaA04g14230D,BnaA07g16660D,BnaA03g24950D,BnaA03g31290D,BnaAnng40850D,BnaA09g00710D,BnaA02g07730D,BnaA04g05530D,BnaA03g35400D,BnaA04g21430D,BnaA09g21170D,BnaA05g34460D,BnaA06g11010D,BnaAnng06640D,BnaA09g21160D,BnaA03g02560D,BnaA09g10030D,BnaA06g35830D,BnaA03g15200D,BnaAnng22300D,BnaA08g20600D,BnaA03g49910D,BnaA02g33040D,BnaA08g29810D,BnaA01g…
GO:0019761	glucosinolate biosynthetic process	BP	1.02263e-22	5.60532e-20	78	907	2433	80823	Over	6	BnaA04g24160D,BnaAnng06570D,BnaA03g39720D,BnaA05g36800D,BnaA04g14230D,BnaA07g16660D,BnaA03g24950D,BnaA03g31290D,BnaAnng40850D,BnaA02g07730D,BnaA03g35400D,BnaA04g21430D,BnaA09g21170D,BnaA05g34460D,BnaA06g11010D,BnaAnng06640D,BnaA09g21160D,BnaA03g02560D,BnaA09g10030D,BnaA06g35830D,BnaA03g15200D,BnaAnng22300D,BnaA03g49910D,BnaA02g33040D,BnaA01g11800D,BnaA07g31230D,BnaA03g49250D,BnaA09g34730D,BnaAnng…
GO:0019748	secondary metabolic process	BP	2.23458e-21	1.08874e-18	229	4193	2433	80823	Over	3	BnaA05g16860D,BnaA04g24160D,BnaAnng06570D,BnaA03g39720D,BnaA05g36800D,BnaA04g14230D,BnaA07g16660D,BnaA03g24950D,BnaA06g37870D,BnaA03g31290D,BnaA04g12350D,BnaAnng40850D,BnaA07g12810D,BnaA02g07730D,BnaA03g35400D,BnaA04g21430D,BnaA09g21170D,BnaA05g34460D,BnaA06g11010D,BnaAnng06640D,BnaA09g26420D,BnaA02g18860D,BnaA03g59290D,BnaA09g21160D,BnaA06g02010D,BnaA05g19760D,BnaA03g02560D,BnaA03g46100D,BnaA09g…
GO:0009611	response to wounding	BP	1.01143e-18	4.43512e-16	125	1949	2433	80823	Over	4	BnaA02g32350D,BnaA10g24140D,BnaAnng01940D,BnaA05g36800D,BnaA03g24950D,BnaA07g09420D,BnaA06g05410D,BnaA03g35400D,BnaA09g21170D,BnaA01g33320D,BnaA09g21160D,BnaA05g19760D,BnaA03g21360D,BnaA08g22180D,BnaA08g01710D,BnaA05g18920D,BnaA03g15200D,BnaA05g18980D,BnaA07g26030D,BnaA10g08770D,BnaA03g44600D,BnaA05g00150D,BnaAnng17550D,BnaA08g17560D,BnaA06g01990D,BnaA01g13700D,BnaA10g19070D,BnaA05g10480D,BnaA05g…
GO:0006950	response to stress	BP	1.4728e-18	5.87112e-16	761	19223	2433	80823	Over	3	BnaA05g16860D,BnaA02g32350D,BnaA08g24700D,BnaA10g24140D,BnaA10g30140D,BnaAnng06570D,BnaA03g39720D,BnaAnng01940D,BnaA05g36800D,BnaA07g16660D,BnaA05g18150D,BnaA03g24950D,BnaA03g31290D,BnaA04g12350D,BnaA01g29410D,BnaAnng40850D,BnaA02g07900D,BnaA09g00710D,BnaA02g21890D,BnaAnng41100D,BnaA09g10240D,BnaA03g47030D,BnaA05g00280D,BnaA08g21350D,BnaA07g32150D,BnaA09g39170D,BnaA07g09420D,BnaA06g05410D,BnaA02g…
GO:0050896	response to stimulus	BP	5.32686e-18	1.94652e-15	1111	30143	2433	80823	Over	2	BnaA05g16860D,BnaA02g32350D,BnaA04g24160D,BnaA08g24700D,BnaA10g24140D,BnaA10g30140D,BnaAnng06570D,BnaA03g39720D,BnaAnng01940D,BnaA05g36800D,BnaA07g16660D,BnaA05g18150D,BnaA03g24950D,BnaA03g36910D,BnaA03g31290D,BnaA05g34600D,BnaA04g12350D,BnaA01g29410D,BnaAnng40850D,BnaA02g07900D,BnaA09g00710D,BnaA02g21890D,BnaAnng27100D,BnaA06g24280D,BnaAnng41100D,BnaA07g12810D,BnaA09g10240D,BnaA03g47030D,BnaA04g…
GO:0006790	sulfur compound metabolic process	BP	7.10958e-15	2.10567e-12	153	2778	2433	80823	Over	4	BnaA04g24160D,BnaAnng06570D,BnaA03g39720D,BnaA05g36800D,BnaA04g14230D,BnaA07g16660D,BnaA05g18150D,BnaA03g24950D,BnaA03g31290D,BnaAnng40850D,BnaAnng27100D,BnaA02g07730D,BnaA04g05980D,BnaA03g35400D,BnaA04g21430D,BnaA09g21170D,BnaA05g34460D,BnaA06g10080D,BnaA08g07580D,BnaA06g11010D,BnaAnng06640D,BnaA09g21160D,BnaAnng10750D,BnaA04g21870D,BnaA07g26680D,BnaA03g02560D,BnaA03g46100D,BnaA09g10030D,BnaA08g…
GO:0044262	cellular carbohydrate metabolic process	BP	7.20299e-15	2.10567e-12	355	8022	2433	80823	Over	4	BnaA04g24160D,BnaAnng06570D,BnaA03g39720D,BnaA05g36800D,BnaA04g14230D,BnaA07g16660D,BnaA05g18150D,BnaA03g24950D,BnaA03g36910D,BnaA03g31290D,BnaA04g12350D,BnaAnng40850D,BnaA09g00710D,BnaAnng41100D,BnaA02g15140D,BnaA02g07730D,BnaA04g05980D,BnaA04g05530D,BnaA09g39170D,BnaA07g09420D,BnaA06g05410D,BnaA03g35400D,BnaA04g21430D,BnaA09g21170D,BnaA01g33320D,BnaA05g34460D,BnaA02g00180D,BnaA09g28590D,BnaA06g…
GO:0005975	carbohydrate metabolic process	BP	1.45991e-14	4.00106e-12	417	9787	2433	80823	Over	4	BnaA04g24160D,BnaAnng06570D,BnaA03g39720D,BnaA05g36800D,BnaA04g14230D,BnaA07g16660D,BnaA05g18150D,BnaA03g24950D,BnaA03g36910D,BnaA03g31290D,BnaA04g12350D,BnaAnng40850D,BnaA09g00710D,BnaAnng41100D,BnaA02g15140D,BnaA02g07730D,BnaA04g05980D,BnaA04g05530D,BnaA09g39170D,BnaA07g09420D,BnaA06g05410D,BnaA03g35400D,BnaA04g21430D,BnaA09g21170D,BnaA01g33320D,BnaA05g34460D,BnaA02g00180D,BnaA09g28590D,BnaA06g…
GO:0009684	indoleacetic acid biosynthetic process	BP	1.95266e-14	5.03671e-12	49	574	2433	80823	Over	6	BnaA04g24160D,BnaAnng06570D,BnaA03g39720D,BnaA05g36800D,BnaA03g31290D,BnaA03g35400D,BnaA05g34460D,BnaA03g57460D,BnaA06g14510D,BnaA09g10030D,BnaA07g20570D,BnaA06g38980D,BnaA07g31230D,BnaA03g49250D,BnaA03g48400D,BnaAnng29420D,BnaA07g16440D,BnaA10g22050D,BnaA02g29530D,BnaA04g06630D,BnaA04g17910D,BnaAnng26820D,BnaA03g39710D,BnaAnng36100D,BnaA08g16110D,BnaA01g31570D,BnaA03g36860D,BnaA08g07730D,BnaA06g…
GO:0034637	cellular carbohydrate biosynthetic process	BP	3.22911e-14	7.45246e-12	206	4130	2433	80823	Over	5	BnaA04g24160D,BnaAnng06570D,BnaA03g39720D,BnaA05g36800D,BnaA04g14230D,BnaA07g16660D,BnaA03g24950D,BnaA03g31290D,BnaA04g12350D,BnaAnng40850D,BnaA09g00710D,BnaAnng41100D,BnaA02g07730D,BnaA04g05530D,BnaA07g09420D,BnaA03g35400D,BnaA04g21430D,BnaA09g21170D,BnaA01g33320D,BnaA05g34460D,BnaA06g11010D,BnaAnng06640D,BnaA02g18860D,BnaA09g21160D,BnaA04g21870D,BnaA03g02560D,BnaAnng35430D,BnaA03g46100D,BnaA09g…
GO:0042221	response to chemical stimulus	BP	1.1919e-13	2.61325e-11	729	19114	2433	80823	Over	3	BnaA05g16860D,BnaA02g32350D,BnaA08g24700D,BnaA10g24140D,BnaAnng06570D,BnaA03g39720D,BnaAnng01940D,BnaA07g16660D,BnaA05g18150D,BnaA03g24950D,BnaA03g36910D,BnaA03g31290D,BnaA05g34600D,BnaA04g12350D,BnaAnng40850D,BnaA09g00710D,BnaA02g21890D,BnaAnng27100D,BnaA06g24280D,BnaAnng41100D,BnaA09g10240D,BnaA03g47030D,BnaA04g05980D,BnaA04g05530D,BnaA05g00280D,BnaA08g21350D,BnaA09g39170D,BnaA07g09420D,BnaA06g…
GO:0016051	carbohydrate biosynthetic process	BP	1.98506e-13	3.95659e-11	227	4738	2433	80823	Over	4	BnaA04g24160D,BnaAnng06570D,BnaA03g39720D,BnaA05g36800D,BnaA04g14230D,BnaA07g16660D,BnaA03g24950D,BnaA03g31290D,BnaA04g12350D,BnaAnng40850D,BnaA09g00710D,BnaAnng41100D,BnaA02g07730D,BnaA04g05530D,BnaA07g09420D,BnaA03g35400D,BnaA04g21430D,BnaA09g21170D,BnaA01g33320D,BnaA05g34460D,BnaA06g11010D,BnaAnng06640D,BnaA02g18860D,BnaA09g21160D,BnaA04g21870D,BnaA03g02560D,BnaAnng35430D,BnaA03g46100D,BnaA09g…
GO:0042430	indole-containing compound metabolic process	BP	3.80726e-13	7.25861e-11	61	829	2433	80823	Over	5	BnaA04g24160D,BnaAnng06570D,BnaA03g39720D,BnaA05g36800D,BnaA03g31290D,BnaA03g35400D,BnaA05g34460D,BnaAnng06640D,BnaA03g57460D,BnaA06g14510D,BnaA09g10030D,BnaA05g18920D,BnaA05g18980D,BnaAnng41330D,BnaA07g20570D,BnaA06g38980D,BnaA01g00510D,BnaA07g31230D,BnaA03g49250D,BnaA03g48400D,BnaAnng29420D,BnaA07g16440D,BnaA10g22050D,BnaA02g29530D,BnaA04g06630D,BnaA04g17910D,BnaAnng26820D,BnaA03g39710D,BnaAnng…
GO:0034754	cellular hormone metabolic process	BP	1.35e-12	2.46656e-10	60	826	2433	80823	Over	4	BnaA04g24160D,BnaAnng06570D,BnaA03g39720D,BnaA05g36800D,BnaA03g31290D,BnaA03g35400D,BnaA05g34460D,BnaA03g57460D,BnaA06g14510D,BnaA09g10030D,BnaA03g15200D,BnaA07g20570D,BnaA06g38980D,BnaA05g16720D,BnaA07g31230D,BnaA03g49250D,BnaA03g48400D,BnaAnng29420D,BnaA07g16440D,BnaA10g22050D,BnaA04g17870D,BnaA02g29530D,BnaA04g06630D,BnaA04g17860D,BnaA04g17910D,BnaAnng26820D,BnaA03g39710D,BnaAnng36100D,BnaA08g…
GO:0044283	small molecule biosynthetic process	BP	1.56693e-12	2.7484e-10	292	6567	2433	80823	Over	4	BnaA04g24160D,BnaAnng06570D,BnaA03g39720D,BnaAnng01940D,BnaA05g36800D,BnaA07g16660D,BnaA05g18150D,BnaA03g31290D,BnaA04g12350D,BnaA07g30580D,BnaAnng40850D,BnaAnng27100D,BnaAnng41100D,BnaA04g05980D,BnaA07g09420D,BnaA06g05410D,BnaA05g33410D,BnaA02g19550D,BnaAnng27160D,BnaA03g35400D,BnaA05g34460D,BnaAnng06640D,BnaA09g26420D,BnaA02g18860D,BnaAnng10750D,BnaA04g21870D,BnaA07g26680D,BnaA05g19760D,BnaA03g…
GO:0042445	hormone metabolic process	BP	4.31065e-12	7.27008e-10	97	1633	2433	80823	Over	3	BnaA04g24160D,BnaAnng06570D,BnaA03g39720D,BnaA05g36800D,BnaA08g13470D,BnaA03g31290D,BnaA04g12350D,BnaA03g35400D,BnaA06g36300D,BnaA05g34460D,BnaA03g57460D,BnaA06g14510D,BnaA09g10030D,BnaA09g53480D,BnaA03g15200D,BnaA10g08770D,BnaA10g10810D,BnaA07g20570D,BnaA06g38980D,BnaA08g20830D,BnaA05g16720D,BnaAnng19730D,BnaA08g17560D,BnaA07g31230D,BnaA03g49250D,BnaA03g48400D,BnaAnng29420D,BnaA07g16440D,BnaA10g…
GO:0006725	cellular aromatic compound metabolic process	BP	5.53292e-12	8.98587e-10	224	4797	2433	80823	Over	4	BnaA05g16860D,BnaA04g24160D,BnaAnng06570D,BnaA03g39720D,BnaA05g36800D,BnaA07g16660D,BnaA05g18150D,BnaA06g37870D,BnaA03g31290D,BnaA04g12350D,BnaA07g30580D,BnaAnng40850D,BnaA07g12810D,BnaA04g05980D,BnaA06g05410D,BnaA03g35400D,BnaA05g34460D,BnaAnng06640D,BnaA03g08200D,BnaA09g26420D,BnaA03g59290D,BnaA06g02010D,BnaA04g21870D,BnaA05g19760D,BnaA03g57460D,BnaA06g14510D,BnaA09g10030D,BnaA09g53480D,BnaA04g…
GO:0019439	aromatic compound catabolic process	BP	2.73854e-11	4.14086e-09	45	575	2433	80823	Over	5	BnaA03g57460D,BnaA06g14510D,BnaA09g10030D,BnaA05g18920D,BnaA05g18980D,BnaAnng41330D,BnaA07g20570D,BnaA07g31230D,BnaA03g49250D,BnaAnng29420D,BnaA07g16440D,BnaA02g29530D,BnaA10g07180D,BnaA03g49840D,BnaA04g17910D,BnaAnng26820D,BnaA04g04830D,BnaA08g16110D,BnaA03g36860D,BnaA08g07730D,BnaA06g37500D,BnaA05g04960D,BnaA01g29470D,BnaA04g07800D,BnaAnng27200D,BnaA01g19120D,BnaA03g14140D,BnaA10g24820D,BnaA07g…
GO:0009850	auxin metabolic process	BP	3.15663e-11	4.61394e-09	54	750	2433	80823	Over	4	BnaA04g24160D,BnaAnng06570D,BnaA03g39720D,BnaA05g36800D,BnaA03g31290D,BnaA03g35400D,BnaA05g34460D,BnaA03g57460D,BnaA06g14510D,BnaA09g10030D,BnaA10g08770D,BnaA10g10810D,BnaA07g20570D,BnaA06g38980D,BnaA07g31230D,BnaA03g49250D,BnaA03g48400D,BnaAnng29420D,BnaA07g16440D,BnaA10g22050D,BnaA08g10180D,BnaA05g11170D,BnaA02g29530D,BnaA04g06630D,BnaA04g17910D,BnaAnng26820D,BnaA03g39710D,BnaAnng36100D,BnaA08g…
GO:0042446	hormone biosynthetic process	BP	3.27588e-11	4.63379e-09	85	1407	2433	80823	Over	4	BnaA04g24160D,BnaAnng06570D,BnaA03g39720D,BnaA05g36800D,BnaA08g13470D,BnaA03g31290D,BnaA04g12350D,BnaA03g35400D,BnaA06g36300D,BnaA05g34460D,BnaA03g57460D,BnaA06g14510D,BnaA09g10030D,BnaA03g15200D,BnaA07g20570D,BnaA06g38980D,BnaA08g20830D,BnaA05g16720D,BnaAnng19730D,BnaA08g17560D,BnaA07g31230D,BnaA03g49250D,BnaA03g48400D,BnaAnng29420D,BnaA07g16440D,BnaA10g22050D,BnaA06g23960D,BnaA04g28490D,BnaA04g…
GO:0055114	oxidation-reduction process	BP	3.95022e-11	5.24901e-09	306	7126	2433	80823	Over	3	BnaA04g24160D,BnaA08g24700D,BnaA02g20860D,BnaA07g16660D,BnaA05g18150D,BnaA09g01260D,BnaA03g31290D,BnaA01g29410D,BnaAnng40850D,BnaA03g57230D,BnaA02g15140D,BnaA07g12810D,BnaA02g07730D,BnaA06g05410D,BnaA06g33060D,BnaA02g32150D,BnaA07g33040D,BnaA05g05620D,BnaA06g10080D,BnaA06g11010D,BnaA06g32050D,BnaA02g18860D,BnaA04g21870D,BnaA07g02200D,BnaA03g21990D,BnaA03g07720D,BnaA06g14510D,BnaA03g46100D,BnaA09g…
GO:0009753	response to jasmonic acid stimulus	BP	4.70798e-11	6.0719e-09	143	2794	2433	80823	Over	5	BnaA02g32350D,BnaA10g24140D,BnaAnng01940D,BnaA07g16660D,BnaA03g24950D,BnaA06g05410D,BnaA09g21170D,BnaA01g33320D,BnaAnng06640D,BnaA03g08200D,BnaA09g21160D,BnaA06g02010D,BnaA03g21360D,BnaA08g22180D,BnaA09g53480D,BnaA05g18920D,BnaA03g15200D,BnaA05g18980D,BnaA07g26030D,BnaAnng41330D,BnaAnng22300D,BnaA10g08770D,BnaA07g16230D,BnaA08g07630D,BnaA06g03570D,BnaA03g39800D,BnaA06g01390D,BnaA07g11930D,BnaA02g…
GO:0042435	indole-containing compound biosynthetic process	BP	6.8774e-11	8.50353e-09	52	721	2433	80823	Over	6	BnaA04g24160D,BnaAnng06570D,BnaA03g39720D,BnaA05g36800D,BnaA03g31290D,BnaA03g35400D,BnaA05g34460D,BnaAnng06640D,BnaA03g57460D,BnaA06g14510D,BnaA09g10030D,BnaA07g20570D,BnaA06g38980D,BnaA07g31230D,BnaA03g49250D,BnaA03g48400D,BnaAnng29420D,BnaA07g16440D,BnaA10g22050D,BnaA02g29530D,BnaA04g06630D,BnaA04g17910D,BnaAnng26820D,BnaA03g39710D,BnaAnng36100D,BnaA08g16110D,BnaA01g31570D,BnaA03g36860D,BnaA08g…
GO:0044272	sulfur compound biosynthetic process	BP	6.98123e-11	8.50353e-09	125	2363	2433	80823	Over	5	BnaA04g24160D,BnaAnng06570D,BnaA03g39720D,BnaA05g36800D,BnaA04g14230D,BnaA07g16660D,BnaA05g18150D,BnaA03g24950D,BnaA03g31290D,BnaAnng40850D,BnaAnng27100D,BnaA02g07730D,BnaA04g05980D,BnaA03g35400D,BnaA04g21430D,BnaA09g21170D,BnaA05g34460D,BnaA06g11010D,BnaAnng06640D,BnaA09g21160D,BnaAnng10750D,BnaA04g21870D,BnaA07g26680D,BnaA03g02560D,BnaA09g10030D,BnaA06g35830D,BnaA03g15200D,BnaA09g41460D,BnaAnng…
GO:0009308	amine metabolic process	BP	9.86884e-11	1.16959e-08	201	4314	2433	80823	Over	4	BnaA04g24160D,BnaA10g24140D,BnaAnng06570D,BnaA03g39720D,BnaA05g36800D,BnaA07g16660D,BnaA05g18150D,BnaA03g31290D,BnaA03g37290D,BnaA07g30580D,BnaAnng40850D,BnaAnng27100D,BnaA04g05980D,BnaA07g09420D,BnaA02g19550D,BnaA03g35400D,BnaA05g34460D,BnaA09g15440D,BnaAnng06640D,BnaA05g11710D,BnaAnng10750D,BnaA04g21870D,BnaA07g26680D,BnaA05g19760D,BnaA03g57460D,BnaA06g14510D,BnaA06g05000D,BnaA09g10030D,BnaA04g…
GO:0009414	response to water deprivation	BP	2.90476e-10	3.35194e-08	122	2333	2433	80823	Over	4	BnaAnng06570D,BnaA03g39720D,BnaA04g12350D,BnaA09g00710D,BnaA03g47030D,BnaA09g39170D,BnaA06g05410D,BnaA02g19550D,BnaA02g18860D,BnaA04g18670D,BnaA08g22180D,BnaA05g18920D,BnaA04g19410D,BnaA03g15200D,BnaA05g18980D,BnaA01g14320D,BnaA03g37260D,BnaA02g10970D,BnaA05g10200D,BnaA07g20570D,BnaA07g16230D,BnaA04g18740D,BnaA02g33040D,BnaA07g20590D,BnaA01g09860D,BnaA08g08410D,BnaA09g07610D,BnaA09g55520D,BnaA10g…
GO:0019438	aromatic compound biosynthetic process	BP	2.98379e-10	3.35485e-08	173	3626	2433	80823	Over	5	BnaA05g16860D,BnaA04g24160D,BnaAnng06570D,BnaA03g39720D,BnaA05g36800D,BnaA07g16660D,BnaA05g18150D,BnaA06g37870D,BnaA03g31290D,BnaA04g12350D,BnaA07g30580D,BnaAnng40850D,BnaA07g12810D,BnaA04g05980D,BnaA06g05410D,BnaA03g35400D,BnaA05g34460D,BnaAnng06640D,BnaA03g08200D,BnaA03g59290D,BnaA06g02010D,BnaA04g21870D,BnaA05g19760D,BnaA03g57460D,BnaA06g14510D,BnaA09g10030D,BnaA09g53480D,BnaA05g18920D,BnaA04g…
GO:0042436	indole-containing compound catabolic process	BP	3.12157e-10	3.42202e-08	38	472	2433	80823	Over	6	BnaA03g57460D,BnaA06g14510D,BnaA09g10030D,BnaA05g18920D,BnaA05g18980D,BnaAnng41330D,BnaA07g20570D,BnaA07g31230D,BnaA03g49250D,BnaAnng29420D,BnaA07g16440D,BnaA02g29530D,BnaA04g17910D,BnaAnng26820D,BnaA08g16110D,BnaA03g36860D,BnaA08g07730D,BnaA06g37500D,BnaA05g04960D,BnaA01g29470D,BnaA04g07800D,BnaAnng27200D,BnaA01g19120D,BnaA03g14140D,BnaA10g24820D,BnaA05g23360D,BnaA09g33460D,BnaA04g00600D,BnaA07g…
GO:0046394	carboxylic acid biosynthetic process	BP	3.87315e-10	4.04376e-08	243	5510	2433	80823	Over	6	BnaA04g24160D,BnaAnng06570D,BnaA03g39720D,BnaAnng01940D,BnaA05g36800D,BnaA07g16660D,BnaA05g18150D,BnaA03g31290D,BnaA07g30580D,BnaAnng40850D,BnaAnng27100D,BnaAnng41100D,BnaA07g09420D,BnaA06g05410D,BnaA05g33410D,BnaA02g19550D,BnaA03g35400D,BnaA05g34460D,BnaAnng06640D,BnaA09g26420D,BnaAnng10750D,BnaA07g26680D,BnaA05g19760D,BnaA03g57460D,BnaA06g14510D,BnaA09g10030D,BnaA08g22180D,BnaA09g53480D,BnaA05g…
GO:0009719	response to endogenous stimulus	BP	7.17998e-10	6.51083e-08	352	8609	2433	80823	Over	3	BnaA02g32350D,BnaA10g24140D,BnaAnng01940D,BnaA07g16660D,BnaA03g24950D,BnaA04g12350D,BnaAnng40850D,BnaAnng41100D,BnaA03g47030D,BnaA04g05530D,BnaA08g21350D,BnaA06g05410D,BnaA02g19550D,BnaA05g08690D,BnaA03g15020D,BnaA08g06170D,BnaA09g21170D,BnaA01g33320D,BnaA01g20350D,BnaA09g28590D,BnaA08g07580D,BnaA09g15440D,BnaAnng06640D,BnaA03g08200D,BnaA09g25950D,BnaA09g21160D,BnaA06g02010D,BnaA09g18250D,BnaA03g…
GO:0019752	carboxylic acid metabolic process	BP	7.20969e-10	6.51083e-08	353	8638	2433	80823	Over	6	BnaA04g24160D,BnaA10g24140D,BnaAnng06570D,BnaA03g39720D,BnaAnng01940D,BnaA05g36800D,BnaA07g16660D,BnaA05g18150D,BnaA03g31290D,BnaA03g37290D,BnaA07g30580D,BnaAnng40850D,BnaAnng27100D,BnaAnng41100D,BnaA02g07730D,BnaA04g05980D,BnaA07g09420D,BnaA06g05410D,BnaA06g15400D,BnaA05g33410D,BnaA02g19550D,BnaA03g35400D,BnaA05g05620D,BnaA05g34460D,BnaA01g30270D,BnaAnng06640D,BnaA09g26420D,BnaA02g18860D,BnaA05g…
GO:0009725	response to hormone stimulus	BP	7.3305e-10	6.51083e-08	350	8553	2433	80823	Over	4	BnaA02g32350D,BnaA10g24140D,BnaAnng01940D,BnaA07g16660D,BnaA03g24950D,BnaA04g12350D,BnaAnng40850D,BnaAnng41100D,BnaA03g47030D,BnaA04g05530D,BnaA08g21350D,BnaA06g05410D,BnaA02g19550D,BnaA05g08690D,BnaA03g15020D,BnaA08g06170D,BnaA09g21170D,BnaA01g33320D,BnaA09g28590D,BnaA08g07580D,BnaA09g15440D,BnaAnng06640D,BnaA03g08200D,BnaA09g25950D,BnaA09g21160D,BnaA06g02010D,BnaA09g18250D,BnaA03g19400D,BnaA04g…
GO:0006520	cellular amino acid metabolic process	BP	8.98721e-10	7.57864e-08	178	3803	2433	80823	Over	4	BnaA04g24160D,BnaA10g24140D,BnaAnng06570D,BnaA03g39720D,BnaA05g36800D,BnaA07g16660D,BnaA05g18150D,BnaA03g31290D,BnaA03g37290D,BnaA07g30580D,BnaAnng40850D,BnaAnng27100D,BnaA04g05980D,BnaA07g09420D,BnaA02g19550D,BnaA03g35400D,BnaA05g34460D,BnaAnng06640D,BnaA05g11710D,BnaAnng10750D,BnaA04g21870D,BnaA07g26680D,BnaA05g19760D,BnaA03g57460D,BnaA06g14510D,BnaA06g05000D,BnaA09g10030D,BnaA04g28600D,BnaA09g…
GO:0044281	small molecule metabolic process	BP	1.07897e-09	8.92695e-08	641	17246	2433	80823	Over	3	BnaA04g24160D,BnaA10g24140D,BnaAnng06570D,BnaA03g39720D,BnaAnng01940D,BnaA05g36800D,BnaA07g16660D,BnaA05g18150D,BnaA03g36910D,BnaA03g31290D,BnaA03g37290D,BnaA04g12350D,BnaA07g30580D,BnaAnng40850D,BnaA02g21890D,BnaAnng27100D,BnaAnng41100D,BnaA02g15140D,BnaA02g07730D,BnaAnng12180D,BnaA04g05980D,BnaA09g39170D,BnaA07g09420D,BnaA06g05410D,BnaA08g21880D,BnaA06g15400D,BnaA05g33410D,BnaA02g19550D,BnaAnng…
GO:0042180	cellular ketone metabolic process	BP	1.53418e-09	1.22316e-07	354	8719	2433	80823	Over	4	BnaA04g24160D,BnaA10g24140D,BnaAnng06570D,BnaA03g39720D,BnaAnng01940D,BnaA05g36800D,BnaA07g16660D,BnaA05g18150D,BnaA03g31290D,BnaA03g37290D,BnaA07g30580D,BnaAnng40850D,BnaAnng27100D,BnaAnng41100D,BnaA02g07730D,BnaA04g05980D,BnaA07g09420D,BnaA06g05410D,BnaA06g15400D,BnaA05g33410D,BnaA02g19550D,BnaAnng27160D,BnaA03g35400D,BnaA05g05620D,BnaA05g34460D,BnaA01g30270D,BnaAnng06640D,BnaA09g26420D,BnaA02g…
GO:0044106	cellular amine metabolic process	BP	2.77778e-09	2.13694e-07	182	3959	2433	80823	Over	5	BnaA04g24160D,BnaA10g24140D,BnaAnng06570D,BnaA03g39720D,BnaA05g36800D,BnaA07g16660D,BnaA05g18150D,BnaA03g31290D,BnaA03g37290D,BnaA07g30580D,BnaAnng40850D,BnaAnng27100D,BnaA04g05980D,BnaA07g09420D,BnaA02g19550D,BnaA03g35400D,BnaA05g34460D,BnaAnng06640D,BnaA05g11710D,BnaAnng10750D,BnaA04g21870D,BnaA07g26680D,BnaA05g19760D,BnaA03g57460D,BnaA06g14510D,BnaA06g05000D,BnaA09g10030D,BnaA04g28600D,BnaA09g…
GO:0044275	cellular carbohydrate catabolic process	BP	3.24147e-09	2.45066e-07	144	2970	2433	80823	Over	5	BnaA04g24160D,BnaA07g16660D,BnaA05g18150D,BnaA03g36910D,BnaA03g31290D,BnaA04g12350D,BnaAnng40850D,BnaA02g15140D,BnaA09g39170D,BnaA07g09420D,BnaA06g05410D,BnaA05g34460D,BnaA02g00180D,BnaA09g28590D,BnaA02g18860D,BnaA05g11710D,BnaA04g21870D,BnaA03g57460D,BnaA03g02560D,BnaA03g07720D,BnaA03g46100D,BnaA09g10030D,BnaA08g05660D,BnaA08g01710D,BnaA02g14900D,BnaA05g18920D,BnaA05g18980D,BnaA03g45240D,BnaA09g…
GO:0019252	starch biosynthetic process	BP	3.43051e-09	2.54962e-07	54	821	2433	80823	Over	8	BnaA04g24160D,BnaA07g16660D,BnaAnng40850D,BnaA02g07730D,BnaA01g33320D,BnaA04g21870D,BnaA03g02560D,BnaA03g46100D,BnaA09g10030D,BnaA06g35830D,BnaA02g12410D,BnaA02g34770D,BnaA08g20600D,BnaA03g49910D,BnaA06g03670D,BnaA03g00380D,BnaA07g20570D,BnaA03g02510D,BnaA03g49250D,BnaA09g25320D,BnaA01g08290D,BnaA08g25580D,BnaA04g06630D,BnaA02g09460D,BnaA08g25180D,BnaA03g36860D,BnaAnng40740D,BnaA09g28580D,BnaAnng…
GO:0009074	aromatic amino acid family catabolic process	BP	4.43787e-09	3.24334e-07	36	464	2433	80823	Over	6	BnaA03g57460D,BnaA06g14510D,BnaA09g10030D,BnaA07g20570D,BnaA07g31230D,BnaA03g49250D,BnaAnng29420D,BnaA07g16440D,BnaA02g29530D,BnaA10g07180D,BnaA04g17910D,BnaAnng26820D,BnaA04g04830D,BnaA08g16110D,BnaA03g36860D,BnaA08g07730D,BnaA06g37500D,BnaA05g04960D,BnaA01g29470D,BnaA04g07800D,BnaAnng27200D,BnaA01g19120D,BnaA03g14140D,BnaA10g24820D,BnaA07g00220D,BnaA09g33460D,BnaA04g00600D,BnaA07g22410D,BnaA08g…
GO:0006066	alcohol metabolic process	BP	5.4504e-09	3.81324e-07	215	4883	2433	80823	Over	4	BnaA04g24160D,BnaA07g16660D,BnaA05g18150D,BnaA03g36910D,BnaA03g31290D,BnaA04g12350D,BnaAnng40850D,BnaAnng41100D,BnaA02g15140D,BnaA09g39170D,BnaA07g09420D,BnaA06g05410D,BnaA05g34460D,BnaA09g28590D,BnaA01g30270D,BnaA10g23290D,BnaA09g26420D,BnaA02g18860D,BnaA05g11710D,BnaA04g21870D,BnaA03g02560D,BnaA03g07720D,BnaA03g46100D,BnaA09g10030D,BnaA02g14900D,BnaA05g18920D,BnaA05g18980D,BnaA03g45240D,BnaA09g…
GO:0005982	starch metabolic process	BP	5.47854e-09	3.81324e-07	65	1068	2433	80823	Over	7	BnaA04g24160D,BnaA07g16660D,BnaAnng40850D,BnaA09g00710D,BnaA02g07730D,BnaA01g33320D,BnaA04g21870D,BnaA03g02560D,BnaA03g46100D,BnaA09g10030D,BnaA08g05660D,BnaA06g35830D,BnaA03g37260D,BnaA02g12410D,BnaA02g34770D,BnaA08g20600D,BnaA03g49910D,BnaA09g07040D,BnaA06g03670D,BnaA03g00380D,BnaA07g20570D,BnaA08g29810D,BnaA03g02510D,BnaA03g49250D,BnaA09g25320D,BnaA01g08290D,BnaA08g25580D,BnaA04g06630D,BnaA02g…
GO:0010817	regulation of hormone levels	BP	5.81396e-09	3.98347e-07	119	2356	2433	80823	Over	4	BnaA04g24160D,BnaAnng06570D,BnaA03g39720D,BnaA05g36800D,BnaA08g13470D,BnaA03g31290D,BnaA04g12350D,BnaA03g35400D,BnaA06g36300D,BnaA05g34460D,BnaA09g28590D,BnaA03g57460D,BnaA06g14510D,BnaA09g10030D,BnaA09g53480D,BnaA03g15200D,BnaA03g37260D,BnaA10g08770D,BnaA09g54840D,BnaA10g10810D,BnaA07g20570D,BnaA06g38980D,BnaA08g20830D,BnaA07g29090D,BnaA05g16720D,BnaAnng19730D,BnaA03g36890D,BnaA08g17560D,BnaA07g…
GO:0046686	response to cadmium ion	BP	7.31195e-09	4.93276e-07	144	3002	2433	80823	Over	6	BnaA03g36910D,BnaA03g31290D,BnaA04g12350D,BnaAnng40850D,BnaA04g05980D,BnaA04g05530D,BnaA09g39170D,BnaA07g09420D,BnaA08g21880D,BnaA05g34460D,BnaA06g01500D,BnaA09g28590D,BnaA08g07580D,BnaA01g19230D,BnaA02g18860D,BnaA05g11710D,BnaA03g02560D,BnaA03g07720D,BnaA06g14510D,BnaA02g14900D,BnaA07g25540D,BnaA03g45240D,BnaA02g12410D,BnaAnng41330D,BnaA07g25530D,BnaA02g34770D,BnaA08g20600D,BnaA03g10650D,BnaAnng…
GO:0065008	regulation of biological quality	BP	8.83218e-09	5.86805e-07	249	5850	2433	80823	Over	3	BnaA04g24160D,BnaA08g24700D,BnaAnng06570D,BnaA03g39720D,BnaA05g36800D,BnaA08g13470D,BnaA03g31290D,BnaA05g34600D,BnaA04g12350D,BnaA02g15140D,BnaA08g21880D,BnaA03g35400D,BnaA06g36300D,BnaA07g33040D,BnaA05g05620D,BnaA05g34460D,BnaA09g28590D,BnaAnng10750D,BnaA06g05050D,BnaA03g57460D,BnaA04g05180D,BnaA06g14510D,BnaA09g10030D,BnaA09g53480D,BnaA02g14900D,BnaA07g25540D,BnaA05g18920D,BnaA03g15200D,BnaA05g…
GO:0009651	response to salt stress	BP	1.11568e-08	7.30185e-07	199	4484	2433	80823	Over	5	BnaA02g32350D,BnaA10g24140D,BnaA03g31290D,BnaA04g12350D,BnaA02g07900D,BnaA09g10240D,BnaA03g47030D,BnaA09g39170D,BnaA07g09420D,BnaA05g34460D,BnaA09g54760D,BnaA02g18860D,BnaA06g02010D,BnaA04g21870D,BnaA08g22180D,BnaA09g53480D,BnaA05g18920D,BnaA04g19410D,BnaA03g15200D,BnaA05g18980D,BnaA03g45240D,BnaA09g26960D,BnaA01g14320D,BnaA02g10970D,BnaA07g25530D,BnaA02g34770D,BnaA08g20600D,BnaAnng24540D,BnaA05g…
GO:0009311	oligosaccharide metabolic process	BP	1.75866e-08	1.13408e-06	57	915	2433	80823	Over	5	BnaA07g16660D,BnaA09g00710D,BnaA02g07730D,BnaA04g05530D,BnaA04g21870D,BnaA03g02560D,BnaA06g27590D,BnaA03g46100D,BnaA06g35830D,BnaA02g12410D,BnaA08g20600D,BnaA03g49910D,BnaA09g07040D,BnaA06g03670D,BnaA03g00380D,BnaA07g20570D,BnaA08g29810D,BnaA03g02510D,BnaA09g25320D,BnaA01g08290D,BnaA02g09460D,BnaA10g17240D,BnaA03g36860D,BnaAnng40740D,BnaA09g28580D,BnaAnng25620D,BnaA02g11430D,BnaAnng39880D,BnaA06g…
GO:0031407	oxylipin metabolic process	BP	1.8094e-08	1.14988e-06	55	872	2433	80823	Over	6	BnaAnng01940D,BnaAnng40850D,BnaA06g02010D,BnaA03g21360D,BnaA09g10030D,BnaA08g22180D,BnaA04g19410D,BnaA07g26030D,BnaA01g00900D,BnaA10g08770D,BnaA05g10200D,BnaA03g49250D,BnaA05g10480D,BnaA08g16310D,BnaA03g13900D,BnaA09g06580D,BnaA04g17910D,BnaA10g17240D,BnaA03g11970D,BnaAnng29170D,BnaAnng33290D,BnaA04g13410D,BnaA04g12670D,BnaA02g11430D,BnaA09g19550D,BnaA08g21760D,BnaA07g38540D,BnaA06g18520D,BnaA07g…
GO:0016052	carbohydrate catabolic process	BP	2.20694e-08	1.38249e-06	148	3152	2433	80823	Over	4	BnaA04g24160D,BnaA07g16660D,BnaA05g18150D,BnaA03g36910D,BnaA03g31290D,BnaA04g12350D,BnaAnng40850D,BnaA02g15140D,BnaA09g39170D,BnaA07g09420D,BnaA06g05410D,BnaA05g34460D,BnaA02g00180D,BnaA09g28590D,BnaA09g15440D,BnaA02g18860D,BnaA05g11710D,BnaA04g21870D,BnaA03g57460D,BnaA03g02560D,BnaA03g07720D,BnaA03g46100D,BnaA09g10030D,BnaA08g05660D,BnaA08g01710D,BnaA02g14900D,BnaA05g18920D,BnaA05g18980D,BnaA03g…
GO:0005984	disaccharide metabolic process	BP	2.75762e-08	1.70312e-06	52	815	2433	80823	Over	5	BnaA07g16660D,BnaA09g00710D,BnaA02g07730D,BnaA04g05530D,BnaA04g21870D,BnaA03g02560D,BnaA06g27590D,BnaA03g46100D,BnaA06g35830D,BnaA02g12410D,BnaA08g20600D,BnaA03g49910D,BnaA09g07040D,BnaA06g03670D,BnaA03g00380D,BnaA07g20570D,BnaA08g29810D,BnaA03g02510D,BnaA09g25320D,BnaA01g08290D,BnaA02g09460D,BnaA03g36860D,BnaAnng40740D,BnaA09g28580D,BnaAnng25620D,BnaA02g11430D,BnaAnng39880D,BnaA06g22820D,BnaA07g…
GO:0009694	jasmonic acid metabolic process	BP	2.8227e-08	1.7191e-06	53	837	2433	80823	Over	7	BnaAnng01940D,BnaAnng40850D,BnaA06g02010D,BnaA03g21360D,BnaA09g10030D,BnaA08g22180D,BnaA07g26030D,BnaA01g00900D,BnaA10g08770D,BnaA03g49250D,BnaA05g10480D,BnaA08g16310D,BnaA03g13900D,BnaA09g06580D,BnaA04g17910D,BnaA10g17240D,BnaA03g11970D,BnaAnng29170D,BnaAnng33290D,BnaA04g13410D,BnaA04g12670D,BnaA02g11430D,BnaA09g19550D,BnaA08g21760D,BnaA07g38540D,BnaA06g18520D,BnaA07g30200D,BnaA07g13320D,BnaA06g…
GO:0008152	metabolic process	BP	3.06358e-08	1.84024e-06	1660	50810	2433	80823	Over	2	BnaA05g16860D,BnaA02g32350D,BnaA06g09030D,BnaA04g24160D,BnaA08g24700D,BnaA02g20860D,BnaA10g24140D,BnaA10g30140D,BnaAnng06570D,BnaA03g39720D,BnaAnng01940D,BnaA06g27160D,BnaA05g36800D,BnaA04g14230D,BnaA08g13470D,BnaA07g16660D,BnaA05g18150D,BnaA03g24950D,BnaA09g01260D,BnaA06g37870D,BnaA03g36910D,BnaA01g19500D,BnaA03g31290D,BnaA03g37290D,BnaA05g34600D,BnaA04g12350D,BnaA01g29410D,BnaA07g30580D,BnaAnng…
GO:0010033	response to organic substance	BP	3.12439e-08	1.85142e-06	515	13737	2433	80823	Over	4	BnaA05g16860D,BnaA02g32350D,BnaA10g24140D,BnaAnng01940D,BnaA07g16660D,BnaA05g18150D,BnaA03g24950D,BnaA04g12350D,BnaAnng40850D,BnaA09g00710D,BnaAnng27100D,BnaAnng41100D,BnaA09g10240D,BnaA03g47030D,BnaA04g05530D,BnaA05g00280D,BnaA08g21350D,BnaA09g39170D,BnaA06g05410D,BnaA08g21880D,BnaA02g19550D,BnaA05g08690D,BnaA03g15020D,BnaA08g06170D,BnaA09g21170D,BnaA01g33320D,BnaA07g13040D,BnaA01g20350D,BnaA09g…
GO:0009607	response to biotic stimulus	BP	3.44341e-08	2.01325e-06	309	7643	2433	80823	Over	3	BnaA02g32350D,BnaA04g24160D,BnaA10g30140D,BnaAnng06570D,BnaA03g39720D,BnaA07g16660D,BnaA05g18150D,BnaA04g12350D,BnaA01g29410D,BnaA05g00280D,BnaA07g32150D,BnaA07g09420D,BnaA06g05410D,BnaA02g19550D,BnaA01g20350D,BnaA06g11010D,BnaAnng06640D,BnaA03g08200D,BnaA06g31440D,BnaA06g02010D,BnaA05g25830D,BnaA06g05050D,BnaA05g19760D,BnaA03g57460D,BnaA03g21360D,BnaA06g14510D,BnaA09g10030D,BnaA08g22180D,BnaA08g…
GO:0009698	phenylpropanoid metabolic process	BP	3.73565e-08	2.15537e-06	104	2044	2433	80823	Over	4	BnaA05g16860D,BnaA06g37870D,BnaA04g12350D,BnaA07g12810D,BnaA09g26420D,BnaA03g59290D,BnaA06g02010D,BnaA05g19760D,BnaA05g18920D,BnaA04g00080D,BnaA05g18980D,BnaAnng41330D,BnaA07g25530D,BnaA05g00510D,BnaA09g36360D,BnaA06g03670D,BnaA08g11780D,BnaA01g05120D,BnaA05g16720D,BnaA05g00150D,BnaA07g08280D,BnaA08g17560D,BnaA02g33780D,BnaA04g23960D,BnaA03g28390D,BnaA03g11990D,BnaA03g36840D,BnaA02g25070D,BnaA01g…
GO:0051707	response to other organism	BP	4.08255e-08	2.32494e-06	305	7540	2433	80823	Over	3	BnaA02g32350D,BnaA04g24160D,BnaA10g30140D,BnaAnng06570D,BnaA03g39720D,BnaA07g16660D,BnaA05g18150D,BnaA04g12350D,BnaA01g29410D,BnaA05g00280D,BnaA07g32150D,BnaA07g09420D,BnaA06g05410D,BnaA02g19550D,BnaA01g20350D,BnaA06g11010D,BnaAnng06640D,BnaA03g08200D,BnaA06g31440D,BnaA06g02010D,BnaA05g25830D,BnaA06g05050D,BnaA05g19760D,BnaA03g57460D,BnaA03g21360D,BnaA06g14510D,BnaA09g10030D,BnaA08g22180D,BnaA08g…
GO:0042402	cellular biogenic amine catabolic process	BP	4.18811e-08	2.35447e-06	44	653	2433	80823	Over	5	BnaA05g19760D,BnaA03g57460D,BnaA06g14510D,BnaA09g10030D,BnaA06g03670D,BnaA08g11780D,BnaA07g20570D,BnaA08g17560D,BnaA07g31230D,BnaA03g49250D,BnaAnng29420D,BnaA07g16440D,BnaA02g29530D,BnaA03g11990D,BnaA03g36840D,BnaA04g17910D,BnaAnng26820D,BnaA04g04830D,BnaA08g11640D,BnaA08g16110D,BnaA03g36860D,BnaA08g07730D,BnaA06g37500D,BnaA05g04960D,BnaA01g29470D,BnaA04g07800D,BnaAnng27200D,BnaA01g19120D,BnaA03g…
GO:0009072	aromatic amino acid family metabolic process	BP	4.79462e-08	2.66132e-06	66	1138	2433	80823	Over	5	BnaA07g30580D,BnaAnng40850D,BnaA04g05980D,BnaAnng06640D,BnaA03g57460D,BnaA06g14510D,BnaA09g10030D,BnaA04g28600D,BnaAnng41330D,BnaA07g20570D,BnaA07g31230D,BnaA03g49250D,BnaA03g48400D,BnaAnng29420D,BnaA07g16440D,BnaA01g30190D,BnaA02g29530D,BnaA03g20510D,BnaA10g07180D,BnaA04g17910D,BnaAnng26820D,BnaA04g04830D,BnaA08g16110D,BnaA03g36860D,BnaA08g07730D,BnaA06g37500D,BnaA04g13410D,BnaA05g24540D,BnaA02g…
GO:0044271	cellular nitrogen compound biosynthetic process	BP	5.65811e-08	3.10135e-06	217	5068	2433	80823	Over	5	BnaA05g16860D,BnaA04g24160D,BnaA10g24140D,BnaAnng06570D,BnaA03g39720D,BnaA05g36800D,BnaA07g16660D,BnaA05g18150D,BnaA03g31290D,BnaA07g30580D,BnaAnng40850D,BnaA02g21890D,BnaAnng27100D,BnaA07g12810D,BnaA04g05980D,BnaA07g09420D,BnaA06g05410D,BnaA02g19550D,BnaA03g35400D,BnaA05g34460D,BnaA01g30270D,BnaAnng06640D,BnaA03g08200D,BnaA05g11710D,BnaAnng10750D,BnaA04g21870D,BnaA07g26680D,BnaA05g19760D,BnaA03g…
GO:0006970	response to osmotic stress	BP	7.37169e-08	3.99072e-06	204	4723	2433	80823	Over	4	BnaA02g32350D,BnaA10g24140D,BnaA03g31290D,BnaA04g12350D,BnaA02g07900D,BnaA09g10240D,BnaA03g47030D,BnaA09g39170D,BnaA07g09420D,BnaA05g34460D,BnaA09g54760D,BnaA02g18860D,BnaA06g02010D,BnaA04g21870D,BnaA08g22180D,BnaA09g53480D,BnaA05g18920D,BnaA04g19410D,BnaA03g15200D,BnaA05g18980D,BnaA03g45240D,BnaA09g26960D,BnaA01g14320D,BnaA02g10970D,BnaA03g04230D,BnaA07g25530D,BnaA02g34770D,BnaA08g20600D,BnaAnng…
GO:0006569	tryptophan catabolic process	BP	1.19081e-07	6.12584e-06	32	427	2433	80823	Over	7	BnaA03g57460D,BnaA06g14510D,BnaA09g10030D,BnaA07g20570D,BnaA07g31230D,BnaA03g49250D,BnaAnng29420D,BnaA07g16440D,BnaA02g29530D,BnaA04g17910D,BnaAnng26820D,BnaA08g16110D,BnaA03g36860D,BnaA08g07730D,BnaA06g37500D,BnaA05g04960D,BnaA01g29470D,BnaA04g07800D,BnaAnng27200D,BnaA01g19120D,BnaA03g14140D,BnaA10g24820D,BnaA09g33460D,BnaA04g00600D,BnaA07g22410D,BnaA08g00680D,BnaA01g37100D,BnaA03g54400D,BnaA07g…
GO:0006568	tryptophan metabolic process	BP	1.22506e-07	6.12584e-06	36	506	2433	80823	Over	6	BnaAnng06640D,BnaA03g57460D,BnaA06g14510D,BnaA09g10030D,BnaA07g20570D,BnaA07g31230D,BnaA03g49250D,BnaA03g48400D,BnaAnng29420D,BnaA07g16440D,BnaA02g29530D,BnaA04g17910D,BnaAnng26820D,BnaA08g16110D,BnaA03g36860D,BnaA08g07730D,BnaA06g37500D,BnaA05g04960D,BnaA01g29470D,BnaA04g07800D,BnaAnng27200D,BnaA01g19120D,BnaA03g14140D,BnaA10g24820D,BnaA01g13900D,BnaA07g24300D,BnaA09g33460D,BnaA04g00600D,BnaA07g…
GO:0010038	response to metal ion	BP	1.37693e-07	6.78407e-06	164	3663	2433	80823	Over	5	BnaA02g32350D,BnaA03g36910D,BnaA03g31290D,BnaA05g34600D,BnaA04g12350D,BnaAnng40850D,BnaA04g05980D,BnaA04g05530D,BnaA09g39170D,BnaA07g09420D,BnaA08g21880D,BnaA05g34460D,BnaA06g01500D,BnaA09g28590D,BnaA08g07580D,BnaA01g19230D,BnaA02g18860D,BnaA05g11710D,BnaA03g02560D,BnaA03g07720D,BnaA06g14510D,BnaA02g14900D,BnaA04g28600D,BnaA07g25540D,BnaA03g45240D,BnaA02g12410D,BnaAnng41330D,BnaAnng07880D,BnaA07g…
GO:0009699	phenylpropanoid biosynthetic process	BP	1.53219e-07	7.46516e-06	85	1620	2433	80823	Over	5	BnaA05g16860D,BnaA06g37870D,BnaA04g12350D,BnaA07g12810D,BnaA03g59290D,BnaA06g02010D,BnaA05g19760D,BnaA05g18920D,BnaA04g00080D,BnaA05g18980D,BnaAnng41330D,BnaA07g25530D,BnaA05g00510D,BnaA09g36360D,BnaA01g05120D,BnaA05g16720D,BnaA05g00150D,BnaA07g08280D,BnaA08g17560D,BnaA02g33780D,BnaA03g28390D,BnaA03g11990D,BnaA02g25070D,BnaA01g00280D,BnaA01g05410D,BnaA02g03370D,BnaA03g04310D,BnaA06g37880D,BnaA04g…
GO:0009269	response to desiccation	BP	1.68659e-07	8.12712e-06	20	214	2433	80823	Over	5	BnaA03g47030D,BnaA04g19410D,BnaA01g14320D,BnaA05g10200D,BnaA01g09860D,BnaA08g06260D,BnaA04g17910D,BnaAnng04520D,BnaA05g05760D,BnaA02g11430D,BnaA09g19550D,BnaA07g03740D,BnaA07g38540D,BnaA06g38220D,BnaA04g11900D,BnaA03g14140D,BnaA06g33410D,BnaAnng40060D,BnaA05g19460D,BnaA07g24880D
GO:0009250	glucan biosynthetic process	BP	2.32554e-07	1.09651e-05	76	1414	2433	80823	Over	7	BnaA04g24160D,BnaA07g16660D,BnaAnng40850D,BnaA02g07730D,BnaA01g33320D,BnaA04g21870D,BnaA03g02560D,BnaAnng35430D,BnaA03g46100D,BnaA09g10030D,BnaA06g35830D,BnaA02g12410D,BnaA07g36290D,BnaA02g34770D,BnaA08g20600D,BnaA09g33910D,BnaA03g49910D,BnaA06g03670D,BnaA03g00380D,BnaA07g20570D,BnaA02g02720D,BnaA03g02510D,BnaA03g49250D,BnaA09g53640D,BnaA03g03370D,BnaA09g25320D,BnaA01g08290D,BnaA08g25580D,BnaA10g…
GO:0000023	maltose metabolic process	BP	2.42529e-07	1.12346e-05	41	619	2433	80823	Over	6	BnaA07g16660D,BnaA02g07730D,BnaA04g21870D,BnaA03g02560D,BnaA03g46100D,BnaA06g35830D,BnaA02g12410D,BnaA08g20600D,BnaA03g49910D,BnaA09g07040D,BnaA06g03670D,BnaA03g00380D,BnaA07g20570D,BnaA03g02510D,BnaA09g25320D,BnaA01g08290D,BnaA02g09460D,BnaA03g36860D,BnaAnng40740D,BnaA09g28580D,BnaAnng25620D,BnaA02g11430D,BnaAnng39880D,BnaA06g22820D,BnaA07g38540D,BnaA07g25120D,BnaAnng06140D,BnaA03g43570D,BnaA01g…
GO:0032787	monocarboxylic acid metabolic process	BP	2.43395e-07	1.12346e-05	240	5805	2433	80823	Over	7	BnaA04g24160D,BnaAnng06570D,BnaA03g39720D,BnaAnng01940D,BnaA05g36800D,BnaA07g16660D,BnaA05g18150D,BnaA03g31290D,BnaAnng40850D,BnaAnng41100D,BnaA06g05410D,BnaA06g15400D,BnaA05g33410D,BnaA02g19550D,BnaA03g35400D,BnaA05g05620D,BnaA05g34460D,BnaA01g30270D,BnaA09g26420D,BnaA02g18860D,BnaA06g02010D,BnaA03g57460D,BnaA07g02200D,BnaA03g21360D,BnaA06g14510D,BnaA03g46100D,BnaA09g10030D,BnaA08g22180D,BnaA09g…
GO:0016139	glycoside catabolic process	BP	2.70152e-07	1.22099e-05	17	169	2433	80823	Over	6	BnaA08g01710D,BnaA05g18920D,BnaA05g18980D,BnaAnng41330D,BnaA06g37510D,BnaA03g02510D,BnaA06g01390D,BnaA08g05600D,BnaAnng06140D,BnaAnng10080D,BnaA04g05320D,BnaA01g28080D,BnaA05g23360D,BnaA09g30480D,BnaA06g09870D,BnaA01g35070D,BnaA09g50750D
GO:0044282	small molecule catabolic process	BP	2.72878e-07	1.22099e-05	184	4245	2433	80823	Over	4	BnaA04g24160D,BnaA10g24140D,BnaA07g16660D,BnaA05g18150D,BnaA03g36910D,BnaA03g31290D,BnaA04g12350D,BnaAnng40850D,BnaA02g15140D,BnaA09g39170D,BnaA07g09420D,BnaA06g05410D,BnaA05g05620D,BnaA05g34460D,BnaA09g28590D,BnaA02g18860D,BnaA05g11710D,BnaA04g21870D,BnaA03g57460D,BnaA07g02200D,BnaA03g02560D,BnaA03g07720D,BnaA06g14510D,BnaA03g46100D,BnaA06g05000D,BnaA09g10030D,BnaA02g14900D,BnaA04g28600D,BnaA03g…
GO:0006073	cellular glucan metabolic process	BP	2.92595e-07	1.29599e-05	90	1764	2433	80823	Over	6	BnaA04g24160D,BnaA07g16660D,BnaAnng40850D,BnaA09g00710D,BnaA02g07730D,BnaA01g33320D,BnaA04g21870D,BnaA03g02560D,BnaAnng35430D,BnaA03g46100D,BnaA09g10030D,BnaA08g05660D,BnaA06g35830D,BnaA03g37260D,BnaA02g12410D,BnaA07g36290D,BnaA02g34770D,BnaA08g20600D,BnaA09g33910D,BnaA03g49910D,BnaA09g07040D,BnaA06g03670D,BnaA03g00380D,BnaA07g20570D,BnaA08g29810D,BnaA02g02720D,BnaA03g02510D,BnaA03g49250D,BnaA09g…
GO:0006576	cellular biogenic amine metabolic process	BP	3.12232e-07	1.36914e-05	55	930	2433	80823	Over	6	BnaA10g24140D,BnaAnng06640D,BnaA05g19760D,BnaA03g57460D,BnaA06g14510D,BnaA09g10030D,BnaA06g03670D,BnaA08g11780D,BnaA07g20570D,BnaA03g01570D,BnaA08g17560D,BnaA07g31230D,BnaA03g49250D,BnaA03g48400D,BnaAnng29420D,BnaA07g16440D,BnaA02g29530D,BnaA03g11990D,BnaA03g36840D,BnaA04g17910D,BnaAnng26820D,BnaA04g04830D,BnaA08g11640D,BnaA08g16110D,BnaA03g36860D,BnaA08g07730D,BnaA06g37500D,BnaA05g04960D,BnaA01g…
GO:0009805	coumarin biosynthetic process	BP	3.28641e-07	1.41284e-05	25	307	2433	80823	Over	6	BnaA05g19760D,BnaA05g00150D,BnaA08g17560D,BnaA03g11990D,BnaA04g17910D,BnaA03g36140D,BnaA04g04830D,BnaA05g11950D,BnaA08g11640D,BnaA08g07730D,BnaA05g36600D,BnaA04g17560D,BnaA06g38220D,BnaA03g14140D,BnaA02g05780D,BnaAnng19690D,BnaA05g23360D,BnaA03g36160D,BnaA02g32360D,BnaA06g19810D,BnaA01g18180D,BnaA02g36200D,BnaAnng21950D,BnaA02g36210D,BnaA04g24770D
GO:0009628	response to abiotic stimulus	BP	3.3445e-07	1.42385e-05	496	13398	2433	80823	Over	3	BnaA05g16860D,BnaA02g32350D,BnaA04g24160D,BnaA10g24140D,BnaAnng06570D,BnaA03g39720D,BnaA05g36800D,BnaA07g16660D,BnaA05g18150D,BnaA03g31290D,BnaA04g12350D,BnaAnng40850D,BnaA02g07900D,BnaA09g00710D,BnaAnng27100D,BnaAnng41100D,BnaA07g12810D,BnaA09g10240D,BnaA03g47030D,BnaA08g21350D,BnaA09g39170D,BnaA07g09420D,BnaA06g05410D,BnaA02g19550D,BnaA03g35400D,BnaA02g33230D,BnaA07g33040D,BnaA05g34460D,BnaA09g…
GO:0009058	biosynthetic process	BP	3.91884e-07	1.65232e-05	950	27658	2433	80823	Over	3	BnaA05g16860D,BnaA04g24160D,BnaA10g24140D,BnaAnng06570D,BnaA03g39720D,BnaAnng01940D,BnaA05g36800D,BnaA04g14230D,BnaA08g13470D,BnaA07g16660D,BnaA05g18150D,BnaA03g24950D,BnaA06g37870D,BnaA03g36910D,BnaA03g31290D,BnaA03g37290D,BnaA05g34600D,BnaA04g12350D,BnaA01g29410D,BnaA07g30580D,BnaAnng40850D,BnaA09g00710D,BnaA02g21890D,BnaAnng27100D,BnaAnng41100D,BnaA07g12810D,BnaA09g10240D,BnaA02g07730D,BnaAnng…
GO:0009310	amine catabolic process	BP	4.05516e-07	1.69351e-05	62	1097	2433	80823	Over	4	BnaA10g24140D,BnaA05g18150D,BnaAnng40850D,BnaA05g19760D,BnaA03g57460D,BnaA06g14510D,BnaA06g05000D,BnaA09g10030D,BnaA06g03670D,BnaA08g11780D,BnaA07g20570D,BnaA05g23530D,BnaA08g17560D,BnaA07g31230D,BnaA03g49250D,BnaAnng29420D,BnaA07g16440D,BnaA02g29530D,BnaA03g11990D,BnaA03g36840D,BnaA10g07180D,BnaA04g17910D,BnaAnng26820D,BnaA04g04830D,BnaA08g11640D,BnaA08g23190D,BnaA08g16110D,BnaA03g36860D,BnaA08g…
GO:0010035	response to inorganic substance	BP	4.11791e-07	1.7035e-05	247	6040	2433	80823	Over	4	BnaA02g32350D,BnaA08g24700D,BnaA03g36910D,BnaA03g31290D,BnaA05g34600D,BnaA04g12350D,BnaAnng40850D,BnaA04g05980D,BnaA04g05530D,BnaA09g39170D,BnaA07g09420D,BnaA08g21880D,BnaA01g33320D,BnaA05g34460D,BnaA01g20350D,BnaA06g01500D,BnaA06g10080D,BnaA09g28590D,BnaA08g07580D,BnaA01g19230D,BnaA02g18860D,BnaA05g11710D,BnaA06g02010D,BnaA03g02560D,BnaA03g07720D,BnaA06g14510D,BnaA02g14900D,BnaA04g28600D,BnaA07g…
GO:0009695	jasmonic acid biosynthetic process	BP	4.31229e-07	1.76723e-05	44	693	2433	80823	Over	7	BnaAnng01940D,BnaAnng40850D,BnaA09g10030D,BnaA08g22180D,BnaA07g26030D,BnaA10g08770D,BnaA03g49250D,BnaA05g10480D,BnaA08g16310D,BnaA03g13900D,BnaA09g06580D,BnaA04g17910D,BnaA03g11970D,BnaAnng29170D,BnaAnng33290D,BnaA04g13410D,BnaA04g12670D,BnaA02g11430D,BnaA09g19550D,BnaA08g21760D,BnaA07g38540D,BnaA07g30200D,BnaA07g13320D,BnaA06g23130D,BnaA10g17650D,BnaA03g01650D,BnaA04g10040D,BnaA09g17910D,BnaA03g…
GO:0031408	oxylipin biosynthetic process	BP	6.33345e-07	2.54143e-05	45	722	2433	80823	Over	6	BnaAnng01940D,BnaAnng40850D,BnaA09g10030D,BnaA08g22180D,BnaA04g19410D,BnaA07g26030D,BnaA10g08770D,BnaA03g49250D,BnaA05g10480D,BnaA08g16310D,BnaA03g13900D,BnaA09g06580D,BnaA04g17910D,BnaA03g11970D,BnaAnng29170D,BnaAnng33290D,BnaA04g13410D,BnaA04g12670D,BnaA02g11430D,BnaA09g19550D,BnaA08g21760D,BnaA07g38540D,BnaA07g30200D,BnaA07g13320D,BnaA06g23130D,BnaA10g17650D,BnaA03g01650D,BnaA04g10040D,BnaA09g…
GO:0009737	response to abscisic acid stimulus	BP	6.57075e-07	2.59574e-05	155	3499	2433	80823	Over	5	BnaA10g24140D,BnaA04g12350D,BnaAnng40850D,BnaA03g47030D,BnaA04g05530D,BnaA06g05410D,BnaA03g15020D,BnaA09g28590D,BnaA03g08200D,BnaA03g19400D,BnaA04g18670D,BnaA06g14510D,BnaA08g22180D,BnaA05g18920D,BnaA04g19410D,BnaA09g20620D,BnaA05g18980D,BnaA01g14320D,BnaA02g10970D,BnaA03g04230D,BnaA05g10200D,BnaA07g16230D,BnaA04g18740D,BnaA08g29810D,BnaA01g09860D,BnaA06g03570D,BnaA08g08410D,BnaA07g16440D,BnaA09g…
GO:0044042	glucan metabolic process	BP	8.12408e-07	3.09775e-05	100	2053	2433	80823	Over	5	BnaA04g24160D,BnaA07g16660D,BnaA03g36910D,BnaAnng40850D,BnaA09g00710D,BnaA02g07730D,BnaA01g33320D,BnaA04g21870D,BnaA03g02560D,BnaAnng35430D,BnaA03g46100D,BnaA09g10030D,BnaA08g05660D,BnaA06g35830D,BnaA03g37260D,BnaA02g12410D,BnaA07g36290D,BnaA02g34770D,BnaA08g20600D,BnaA09g33910D,BnaA03g49910D,BnaA09g07040D,BnaA06g03670D,BnaA03g00380D,BnaA07g20570D,BnaA08g29810D,BnaA02g02720D,BnaA03g02510D,BnaA03g…
GO:0006629	lipid metabolic process	BP	9.86627e-07	3.69998e-05	292	7405	2433	80823	Over	4	BnaA04g24160D,BnaAnng01940D,BnaA08g13470D,BnaA07g16660D,BnaA03g36910D,BnaA03g31290D,BnaA04g12350D,BnaAnng40850D,BnaA09g00710D,BnaAnng41100D,BnaA07g12810D,BnaA04g05530D,BnaA06g05410D,BnaA02g19550D,BnaA08g06170D,BnaA06g36300D,BnaA01g33320D,BnaA05g05620D,BnaA01g20350D,BnaA01g30270D,BnaA10g23290D,BnaA09g26420D,BnaA02g18860D,BnaA04g15760D,BnaA06g02010D,BnaA05g25830D,BnaA07g02200D,BnaA03g21360D,BnaA06g…
GO:0051704	multi-organism process	BP	1.17464e-06	4.3284e-05	357	9336	2433	80823	Over	2	BnaA02g32350D,BnaA04g24160D,BnaA10g30140D,BnaAnng06570D,BnaA03g39720D,BnaA07g16660D,BnaA05g18150D,BnaA04g12350D,BnaA01g29410D,BnaA05g00280D,BnaA07g32150D,BnaA07g09420D,BnaA06g05410D,BnaA02g19550D,BnaA01g20350D,BnaA06g11010D,BnaAnng06640D,BnaA03g08200D,BnaA06g31440D,BnaA09g26420D,BnaA06g02010D,BnaA05g25830D,BnaA06g05050D,BnaA05g19760D,BnaA03g57460D,BnaA03g21360D,BnaA06g14510D,BnaA09g10030D,BnaA08g…
GO:0009987	cellular process	BP	1.31892e-06	4.81954e-05	1693	52500	2433	80823	Over	2	BnaA05g16860D,BnaA02g32350D,BnaA06g09030D,BnaA04g24160D,BnaA08g24700D,BnaA10g24140D,BnaA10g30140D,BnaAnng06570D,BnaA03g39720D,BnaAnng01940D,BnaA05g36800D,BnaA04g14230D,BnaA08g13470D,BnaA07g16660D,BnaA05g18150D,BnaA09g25890D,BnaA03g24950D,BnaA06g37870D,BnaA03g36910D,BnaA01g19500D,BnaA03g31290D,BnaA03g37290D,BnaA05g34600D,BnaA04g12350D,BnaA01g29410D,BnaA07g30580D,BnaAnng40850D,BnaA09g09990D,BnaA09g…
GO:0008610	lipid biosynthetic process	BP	1.46483e-06	5.30848e-05	209	5046	2433	80823	Over	4	BnaA04g24160D,BnaAnng01940D,BnaA08g13470D,BnaA07g16660D,BnaA03g36910D,BnaA03g31290D,BnaA04g12350D,BnaAnng40850D,BnaA09g00710D,BnaAnng41100D,BnaA07g12810D,BnaA06g05410D,BnaA02g19550D,BnaA08g06170D,BnaA06g36300D,BnaA01g33320D,BnaA01g30270D,BnaA09g26420D,BnaA02g18860D,BnaA04g15760D,BnaA05g25830D,BnaA03g46100D,BnaA09g10030D,BnaA08g22180D,BnaA05g18920D,BnaA04g19410D,BnaA05g18980D,BnaA02g25020D,BnaA07g…
GO:0009063	cellular amino acid catabolic process	BP	1.99376e-06	7.16611e-05	51	881	2433	80823	Over	5	BnaA10g24140D,BnaA05g18150D,BnaAnng40850D,BnaA03g57460D,BnaA06g14510D,BnaA06g05000D,BnaA09g10030D,BnaA07g20570D,BnaA05g23530D,BnaA07g31230D,BnaA03g49250D,BnaAnng29420D,BnaA07g16440D,BnaA02g29530D,BnaA10g07180D,BnaA04g17910D,BnaAnng26820D,BnaA04g04830D,BnaA08g23190D,BnaA08g16110D,BnaA03g36860D,BnaA08g07730D,BnaA06g37500D,BnaA04g13410D,BnaA02g11430D,BnaA05g04960D,BnaA01g29470D,BnaA04g07800D,BnaA07g…
GO:0044237	cellular metabolic process	BP	2.12824e-06	7.58726e-05	1391	42371	2433	80823	Over	3	BnaA05g16860D,BnaA02g32350D,BnaA04g24160D,BnaA08g24700D,BnaA10g24140D,BnaAnng06570D,BnaA03g39720D,BnaAnng01940D,BnaA05g36800D,BnaA04g14230D,BnaA08g13470D,BnaA07g16660D,BnaA05g18150D,BnaA03g24950D,BnaA06g37870D,BnaA03g36910D,BnaA01g19500D,BnaA03g31290D,BnaA03g37290D,BnaA04g12350D,BnaA01g29410D,BnaA07g30580D,BnaAnng40850D,BnaA09g00710D,BnaA02g21890D,BnaAnng27100D,BnaA04g00760D,BnaAnng41100D,BnaA02g…
GO:0019318	hexose metabolic process	BP	2.77009e-06	9.79585e-05	135	3031	2433	80823	Over	6	BnaA04g24160D,BnaA07g16660D,BnaA05g18150D,BnaA03g36910D,BnaA03g31290D,BnaA04g12350D,BnaAnng40850D,BnaAnng41100D,BnaA02g15140D,BnaA09g39170D,BnaA07g09420D,BnaA06g05410D,BnaA05g34460D,BnaA09g28590D,BnaA02g18860D,BnaA05g11710D,BnaA04g21870D,BnaA03g02560D,BnaA03g07720D,BnaA03g46100D,BnaA09g10030D,BnaA02g14900D,BnaA03g45240D,BnaA09g26960D,BnaA02g25020D,BnaA02g12410D,BnaA02g34770D,BnaA08g20600D,BnaA09g…
GO:0009813	flavonoid biosynthetic process	BP	5.41669e-06	0.000188509	60	1119	2433	80823	Over	6	BnaA05g16860D,BnaA07g12810D,BnaA06g02010D,BnaA05g19760D,BnaA05g18920D,BnaA04g00080D,BnaA05g18980D,BnaA07g25530D,BnaA05g00510D,BnaA09g36360D,BnaA05g16720D,BnaA05g00150D,BnaA07g08280D,BnaA02g33780D,BnaA03g28390D,BnaA03g11990D,BnaA02g25070D,BnaA01g00280D,BnaA02g03370D,BnaA04g13980D,BnaA03g36140D,BnaA04g16840D,BnaA04g04830D,BnaA09g21190D,BnaA05g11950D,BnaA08g11640D,BnaA03g44080D,BnaA10g27230D,BnaA05g…
GO:0006006	glucose metabolic process	BP	5.86364e-06	0.000202457	128	2880	2433	80823	Over	7	BnaA04g24160D,BnaA07g16660D,BnaA05g18150D,BnaA03g36910D,BnaA03g31290D,BnaA04g12350D,BnaAnng40850D,BnaAnng41100D,BnaA02g15140D,BnaA09g39170D,BnaA07g09420D,BnaA06g05410D,BnaA05g34460D,BnaA09g28590D,BnaA02g18860D,BnaA05g11710D,BnaA04g21870D,BnaA03g02560D,BnaA03g07720D,BnaA03g46100D,BnaA09g10030D,BnaA02g14900D,BnaA03g45240D,BnaA09g26960D,BnaA02g25020D,BnaA02g12410D,BnaA02g34770D,BnaA08g20600D,BnaA09g…
GO:0006633	fatty acid biosynthetic process	BP	6.06602e-06	0.000207808	73	1442	2433	80823	Over	5	BnaAnng01940D,BnaAnng40850D,BnaAnng41100D,BnaA06g05410D,BnaA02g19550D,BnaA09g26420D,BnaA09g10030D,BnaA08g22180D,BnaA04g19410D,BnaA07g26030D,BnaA10g08770D,BnaA07g20920D,BnaA05g31340D,BnaA08g17560D,BnaA09g56710D,BnaA03g49250D,BnaA05g35800D,BnaA05g10480D,BnaA08g16310D,BnaA03g13900D,BnaA09g06580D,BnaA04g17910D,BnaA04g18360D,BnaA07g38190D,BnaA09g44160D,BnaA03g11970D,BnaAnng29170D,BnaAnng33290D,BnaA04g…
GO:0009991	response to extracellular stimulus	BP	6.66226e-06	0.000226465	96	2034	2433	80823	Over	4	BnaA06g05410D,BnaAnng06640D,BnaA02g18860D,BnaA06g02010D,BnaA04g18670D,BnaA06g14510D,BnaA09g10030D,BnaA05g18920D,BnaA05g18980D,BnaA03g34770D,BnaA07g20570D,BnaA07g16230D,BnaA09g19080D,BnaA08g20830D,BnaA04g18740D,BnaA07g29090D,BnaA07g20590D,BnaA05g34830D,BnaA03g49250D,BnaA02g33780D,BnaA04g24600D,BnaA04g12720D,BnaA06g38130D,BnaA06g34860D,BnaA10g01410D,BnaA02g16360D,BnaA06g19820D,BnaA05g11170D,BnaA09g…
GO:0009056	catabolic process	BP	6.79097e-06	0.000229065	399	10770	2433	80823	Over	3	BnaA04g24160D,BnaA10g24140D,BnaA05g36800D,BnaA07g16660D,BnaA05g18150D,BnaA03g36910D,BnaA03g31290D,BnaA04g12350D,BnaAnng40850D,BnaAnng41100D,BnaA02g15140D,BnaA07g12810D,BnaA09g10240D,BnaA03g47030D,BnaA08g21350D,BnaA09g39170D,BnaA07g09420D,BnaA06g05410D,BnaA06g15400D,BnaA03g35400D,BnaA05g05620D,BnaA05g34460D,BnaA02g00180D,BnaA09g28590D,BnaA09g15440D,BnaA02g18860D,BnaA05g11710D,BnaA04g21870D,BnaA05g…
GO:0065007	biological regulation	BP	7.7261e-06	0.000256985	894	26300	2433	80823	Over	2	BnaA05g16860D,BnaA04g24160D,BnaA08g24700D,BnaA10g30140D,BnaAnng06570D,BnaA03g39720D,BnaAnng01940D,BnaA06g27160D,BnaA05g36800D,BnaA08g13470D,BnaA07g16660D,BnaA05g18150D,BnaA03g31290D,BnaA05g34600D,BnaA04g12350D,BnaAnng40850D,BnaA01g00480D,BnaA02g21890D,BnaAnng27100D,BnaA04g00760D,BnaA02g15140D,BnaA07g12810D,BnaA01g00460D,BnaA02g07730D,BnaA03g47030D,BnaA08g21350D,BnaA09g39170D,BnaA07g09420D,BnaA06g…
GO:0046483	heterocycle metabolic process	BP	7.73591e-06	0.000256985	251	6376	2433	80823	Over	4	BnaA05g16860D,BnaA04g24160D,BnaAnng06570D,BnaA03g39720D,BnaA05g36800D,BnaA07g16660D,BnaA05g18150D,BnaA03g31290D,BnaAnng40850D,BnaA02g21890D,BnaA02g15140D,BnaA07g12810D,BnaA04g05980D,BnaA06g05410D,BnaA08g21880D,BnaA03g35400D,BnaA05g34460D,BnaA06g10080D,BnaA01g30270D,BnaAnng06640D,BnaA03g08200D,BnaA05g11710D,BnaA04g21870D,BnaA05g19760D,BnaA03g57460D,BnaA06g14510D,BnaA03g46100D,BnaA09g10030D,BnaA06g…
GO:0006334	nucleosome assembly	BP	8.49979e-06	0.000278146	18	213	2433	80823	Over	7	BnaA02g31240D,BnaA09g53380D,BnaA02g00780D,BnaA04g16620D,BnaA09g49340D,BnaA10g13680D,BnaA09g33930D,BnaA09g33890D,BnaA02g00480D,BnaAnng15490D,BnaA07g37600D,BnaA06g04320D,BnaA01g25520D,BnaA03g09200D,BnaA05g20240D,BnaA03g22040D,BnaA03g08700D,BnaA07g25300D
GO:0046165	alcohol biosynthetic process	BP	8.66952e-06	0.000281599	63	1206	2433	80823	Over	5	BnaA04g12350D,BnaAnng41100D,BnaA07g09420D,BnaA09g26420D,BnaA02g18860D,BnaA03g45240D,BnaA08g20600D,BnaA06g03670D,BnaA02g07460D,BnaA07g20570D,BnaA03g02450D,BnaA04g06420D,BnaA07g20590D,BnaA10g07880D,BnaA04g12720D,BnaA06g04580D,BnaA06g00680D,BnaA10g26640D,BnaA10g02560D,BnaA09g32600D,BnaA10g09270D,BnaA04g17910D,BnaA10g02890D,BnaA03g45250D,BnaA07g20560D,BnaA03g36860D,BnaA08g25110D,BnaA08g19830D,BnaA07g…
GO:0044249	cellular biosynthetic process	BP	9.50753e-06	0.000306548	902	26590	2433	80823	Over	4	BnaA05g16860D,BnaA04g24160D,BnaA10g24140D,BnaAnng06570D,BnaA03g39720D,BnaAnng01940D,BnaA05g36800D,BnaA04g14230D,BnaA07g16660D,BnaA05g18150D,BnaA03g24950D,BnaA06g37870D,BnaA03g31290D,BnaA03g37290D,BnaA04g12350D,BnaA01g29410D,BnaA07g30580D,BnaAnng40850D,BnaA09g00710D,BnaA02g21890D,BnaAnng27100D,BnaAnng41100D,BnaA07g12810D,BnaA09g10240D,BnaA02g07730D,BnaAnng12180D,BnaA04g05980D,BnaA04g05530D,BnaA08g…
GO:0009069	serine family amino acid metabolic process	BP	1.02306e-05	0.000327453	67	1310	2433	80823	Over	5	BnaA04g24160D,BnaAnng06570D,BnaA03g39720D,BnaA05g36800D,BnaA07g16660D,BnaA05g18150D,BnaA03g31290D,BnaAnng40850D,BnaAnng27100D,BnaA03g35400D,BnaA05g34460D,BnaAnng10750D,BnaA07g26680D,BnaA03g57460D,BnaA09g10030D,BnaA09g41460D,BnaAnng22300D,BnaA06g12800D,BnaA04g06420D,BnaA01g11800D,BnaA07g31230D,BnaA03g49250D,BnaAnng29420D,BnaA10g22050D,BnaA10g26640D,BnaA07g06900D,BnaA08g06260D,BnaA03g25580D,BnaA05g…
GO:0018130	heterocycle biosynthetic process	BP	1.20878e-05	0.00038133	123	2782	2433	80823	Over	5	BnaA05g16860D,BnaA04g24160D,BnaAnng06570D,BnaA03g39720D,BnaA05g36800D,BnaA03g31290D,BnaAnng40850D,BnaA02g21890D,BnaA07g12810D,BnaA04g05980D,BnaA06g05410D,BnaA03g35400D,BnaA05g34460D,BnaA01g30270D,BnaAnng06640D,BnaA03g08200D,BnaA05g11710D,BnaA04g21870D,BnaA03g57460D,BnaA06g14510D,BnaA09g10030D,BnaA02g25020D,BnaA03g34770D,BnaA05g08630D,BnaA07g20570D,BnaA06g38980D,BnaA03g02450D,BnaA05g03160D,BnaA02g…
GO:0031668	cellular response to extracellular stimulus	BP	1.24495e-05	0.000389935	92	1956	2433	80823	Over	4	BnaA06g05410D,BnaAnng06640D,BnaA02g18860D,BnaA06g02010D,BnaA04g18670D,BnaA06g14510D,BnaA09g10030D,BnaA05g18920D,BnaA05g18980D,BnaA03g34770D,BnaA07g20570D,BnaA07g16230D,BnaA09g19080D,BnaA08g20830D,BnaA04g18740D,BnaA07g29090D,BnaA07g20590D,BnaA05g34830D,BnaA03g49250D,BnaA02g33780D,BnaA04g24600D,BnaA04g12720D,BnaA06g38130D,BnaA06g34860D,BnaA10g01410D,BnaA02g16360D,BnaA06g19820D,BnaA05g11170D,BnaA09g…
GO:0006631	fatty acid metabolic process	BP	1.28715e-05	0.000400296	121	2731	2433	80823	Over	5	BnaAnng01940D,BnaAnng40850D,BnaAnng41100D,BnaA06g05410D,BnaA02g19550D,BnaA05g05620D,BnaA09g26420D,BnaA02g18860D,BnaA06g02010D,BnaA07g02200D,BnaA03g21360D,BnaA09g10030D,BnaA08g22180D,BnaA04g28600D,BnaA04g00080D,BnaA04g19410D,BnaA02g25020D,BnaA07g26030D,BnaA01g00900D,BnaAnng41330D,BnaA10g08770D,BnaA06g20500D,BnaA05g10200D,BnaA07g20570D,BnaA07g20920D,BnaA05g31340D,BnaA07g20590D,BnaA03g37330D,BnaA08g…
GO:0006952	defense response	BP	1.48505e-05	0.000455381	302	7936	2433	80823	Over	4	BnaA02g32350D,BnaA10g30140D,BnaA07g16660D,BnaA05g18150D,BnaA04g12350D,BnaA01g29410D,BnaA07g32150D,BnaA07g09420D,BnaA06g05410D,BnaA02g19550D,BnaA01g20350D,BnaAnng06640D,BnaA03g08200D,BnaA06g31440D,BnaA03g59290D,BnaA06g02010D,BnaA05g25830D,BnaA06g05050D,BnaA05g19760D,BnaA03g21360D,BnaA06g14510D,BnaA09g10030D,BnaA08g22180D,BnaA09g53480D,BnaA08g01710D,BnaA02g14900D,BnaA05g18920D,BnaA05g18980D,BnaA01g…
GO:0065004	protein-DNA complex assembly	BP	1.51128e-05	0.000457032	19	237	2433	80823	Over	6	BnaA02g31240D,BnaA09g53380D,BnaA02g00780D,BnaA04g16620D,BnaA09g49340D,BnaA10g13680D,BnaA09g33930D,BnaA09g33890D,BnaA02g00480D,BnaAnng15490D,BnaA07g37600D,BnaA06g04320D,BnaA01g25520D,BnaA03g09200D,BnaA05g20240D,BnaA03g22040D,BnaA03g08700D,BnaA03g03080D,BnaA07g25300D
GO:0005996	monosaccharide metabolic process	BP	1.52698e-05	0.000458616	161	3846	2433	80823	Over	5	BnaA04g24160D,BnaA07g16660D,BnaA05g18150D,BnaA03g36910D,BnaA03g31290D,BnaA04g12350D,BnaAnng40850D,BnaAnng41100D,BnaA02g15140D,BnaA09g39170D,BnaA07g09420D,BnaA06g05410D,BnaA05g34460D,BnaA09g28590D,BnaA01g30270D,BnaA02g18860D,BnaA05g11710D,BnaA04g21870D,BnaA03g02560D,BnaA03g07720D,BnaA03g46100D,BnaA09g10030D,BnaA02g14900D,BnaA03g45240D,BnaA09g26960D,BnaA02g25020D,BnaA02g12410D,BnaA05g16180D,BnaA02g…
GO:0046164	alcohol catabolic process	BP	2.20006e-05	0.000651843	113	2542	2433	80823	Over	5	BnaA04g24160D,BnaA07g16660D,BnaA05g18150D,BnaA03g36910D,BnaA03g31290D,BnaA04g12350D,BnaAnng40850D,BnaA02g15140D,BnaA09g39170D,BnaA07g09420D,BnaA06g05410D,BnaA05g34460D,BnaA09g28590D,BnaA02g18860D,BnaA05g11710D,BnaA04g21870D,BnaA03g02560D,BnaA03g07720D,BnaA03g46100D,BnaA09g10030D,BnaA02g14900D,BnaA03g45240D,BnaA09g26960D,BnaA02g25020D,BnaA02g12410D,BnaA02g34770D,BnaA08g20600D,BnaA09g33910D,BnaA09g…
GO:0008652	cellular amino acid biosynthetic process	BP	2.42993e-05	0.000715116	111	2493	2433	80823	Over	5	BnaA04g24160D,BnaAnng06570D,BnaA03g39720D,BnaA05g36800D,BnaA07g16660D,BnaA05g18150D,BnaA03g31290D,BnaA07g30580D,BnaAnng40850D,BnaAnng27100D,BnaA07g09420D,BnaA02g19550D,BnaA03g35400D,BnaA05g34460D,BnaAnng06640D,BnaAnng10750D,BnaA07g26680D,BnaA05g19760D,BnaA09g10030D,BnaA09g41460D,BnaAnng22300D,BnaA06g03670D,BnaA08g11780D,BnaA06g12800D,BnaA02g15650D,BnaA04g06420D,BnaA08g17560D,BnaA05g04860D,BnaA01g…
GO:0009812	flavonoid metabolic process	BP	2.56218e-05	0.000749011	64	1266	2433	80823	Over	5	BnaA05g16860D,BnaA07g12810D,BnaA06g02010D,BnaA05g19760D,BnaA05g18920D,BnaA04g00080D,BnaA05g18980D,BnaA07g25530D,BnaA05g00510D,BnaA09g36360D,BnaA05g16720D,BnaA05g00150D,BnaA07g08280D,BnaA02g33780D,BnaA03g28390D,BnaA03g11990D,BnaA02g25070D,BnaA01g00280D,BnaA04g19110D,BnaA02g03370D,BnaA04g13980D,BnaA03g36140D,BnaA04g16840D,BnaA02g00920D,BnaA04g04830D,BnaA09g21190D,BnaA05g11950D,BnaA08g11640D,BnaA03g…
GO:0007154	cell communication	BP	2.70045e-05	0.000784204	408	11197	2433	80823	Over	3	BnaA10g30140D,BnaAnng01940D,BnaA07g16660D,BnaA02g21890D,BnaA07g12810D,BnaA06g05410D,BnaA08g21880D,BnaA02g19550D,BnaA01g20350D,BnaA09g28590D,BnaA08g07580D,BnaA06g19660D,BnaA01g28380D,BnaA10g08190D,BnaA09g15440D,BnaAnng06640D,BnaA03g08200D,BnaA06g31440D,BnaA02g18860D,BnaA06g02010D,BnaA06g05050D,BnaA09g18250D,BnaA03g19400D,BnaA04g18670D,BnaA03g21360D,BnaA06g14510D,BnaA01g27050D,BnaA09g10030D,BnaA08g…
GO:0006007	glucose catabolic process	BP	3.12554e-05	0.000901676	111	2506	2433	80823	Over	8	BnaA04g24160D,BnaA07g16660D,BnaA05g18150D,BnaA03g36910D,BnaA03g31290D,BnaA04g12350D,BnaAnng40850D,BnaA02g15140D,BnaA09g39170D,BnaA07g09420D,BnaA06g05410D,BnaA05g34460D,BnaA09g28590D,BnaA02g18860D,BnaA05g11710D,BnaA04g21870D,BnaA03g02560D,BnaA03g07720D,BnaA03g46100D,BnaA09g10030D,BnaA02g14900D,BnaA03g45240D,BnaA09g26960D,BnaA02g25020D,BnaA02g12410D,BnaA02g34770D,BnaA08g20600D,BnaA09g33910D,BnaA09g…
GO:0008202	steroid metabolic process	BP	3.18324e-05	0.000912322	58	1124	2433	80823	Over	5	BnaA08g13470D,BnaA03g36910D,BnaA03g31290D,BnaA04g12350D,BnaA06g36300D,BnaA09g26420D,BnaA09g53480D,BnaA05g18920D,BnaA05g18980D,BnaA08g20830D,BnaAnng19730D,BnaA08g17560D,BnaA07g09060D,BnaA01g13700D,BnaA06g23960D,BnaA08g06260D,BnaA04g28490D,BnaA02g05240D,BnaA03g11990D,BnaA08g09180D,BnaA05g19010D,BnaA01g00280D,BnaA10g04340D,BnaAnng04520D,BnaA05g16060D,BnaA01g31570D,BnaA10g10230D,BnaA03g36860D,BnaA05g…
GO:0009309	amine biosynthetic process	BP	3.40188e-05	0.000956232	114	2592	2433	80823	Over	5	BnaA04g24160D,BnaA10g24140D,BnaAnng06570D,BnaA03g39720D,BnaA05g36800D,BnaA07g16660D,BnaA05g18150D,BnaA03g31290D,BnaA07g30580D,BnaAnng40850D,BnaAnng27100D,BnaA07g09420D,BnaA02g19550D,BnaA03g35400D,BnaA05g34460D,BnaAnng06640D,BnaAnng10750D,BnaA07g26680D,BnaA05g19760D,BnaA09g10030D,BnaA09g41460D,BnaAnng22300D,BnaA06g03670D,BnaA08g11780D,BnaA06g12800D,BnaA02g15650D,BnaA04g06420D,BnaA03g01570D,BnaA08g…
GO:0010439	regulation of glucosinolate biosynthetic process	BP	4.49249e-05	0.00123897	8	44	2433	80823	Over	5	BnaA03g15200D,BnaA04g17870D,BnaA04g17860D,BnaA10g23980D,BnaA08g16110D,BnaA03g40190D,BnaA03g02170D,BnaA03g54400D
GO:0031667	response to nutrient levels	BP	4.65796e-05	0.00127657	83	1777	2433	80823	Over	5	BnaAnng06640D,BnaA02g18860D,BnaA06g02010D,BnaA06g14510D,BnaA05g18920D,BnaA05g18980D,BnaA03g34770D,BnaA07g20570D,BnaA07g16230D,BnaA09g19080D,BnaA08g20830D,BnaA07g29090D,BnaA07g20590D,BnaA05g34830D,BnaA02g33780D,BnaA04g24600D,BnaA04g12720D,BnaA06g38130D,BnaA06g34860D,BnaA02g16360D,BnaA06g19820D,BnaA09g43200D,BnaA03g31030D,BnaA10g23980D,BnaA04g26260D,BnaA09g45870D,BnaA04g17060D,BnaA08g28320D,BnaA03g…
GO:0046395	carboxylic acid catabolic process	BP	4.99368e-05	0.00135168	88	1912	2433	80823	Over	6	BnaA10g24140D,BnaA05g18150D,BnaAnng40850D,BnaA05g05620D,BnaA02g18860D,BnaA03g57460D,BnaA07g02200D,BnaA06g14510D,BnaA06g05000D,BnaA09g10030D,BnaA04g28600D,BnaAnng41330D,BnaA06g20500D,BnaA07g20570D,BnaA05g31340D,BnaA07g20590D,BnaA05g23530D,BnaA03g37330D,BnaA07g31230D,BnaA03g49250D,BnaA10g19790D,BnaAnng29420D,BnaA07g16440D,BnaA06g00680D,BnaA05g10480D,BnaA05g19450D,BnaA02g29530D,BnaA10g07180D,BnaA04g…
GO:0031669	cellular response to nutrient levels	BP	5.30971e-05	0.00142841	80	1704	2433	80823	Over	5	BnaAnng06640D,BnaA02g18860D,BnaA06g02010D,BnaA06g14510D,BnaA05g18920D,BnaA05g18980D,BnaA03g34770D,BnaA07g20570D,BnaA07g16230D,BnaA09g19080D,BnaA08g20830D,BnaA07g29090D,BnaA07g20590D,BnaA05g34830D,BnaA02g33780D,BnaA04g24600D,BnaA04g12720D,BnaA06g38130D,BnaA06g34860D,BnaA02g16360D,BnaA06g19820D,BnaA09g43200D,BnaA03g31030D,BnaA10g23980D,BnaA04g26260D,BnaA09g45870D,BnaA04g17060D,BnaA03g57320D,BnaA07g…
GO:0009070	serine family amino acid biosynthetic process	BP	5.95393e-05	0.0015823	55	1070	2433	80823	Over	6	BnaA04g24160D,BnaAnng06570D,BnaA03g39720D,BnaA05g36800D,BnaA07g16660D,BnaA05g18150D,BnaA03g31290D,BnaAnng40850D,BnaAnng27100D,BnaA03g35400D,BnaA05g34460D,BnaAnng10750D,BnaA07g26680D,BnaA09g10030D,BnaA09g41460D,BnaAnng22300D,BnaA06g12800D,BnaA04g06420D,BnaA01g11800D,BnaA07g31230D,BnaA03g49250D,BnaAnng29420D,BnaA10g22050D,BnaA10g26640D,BnaA07g06900D,BnaA08g06260D,BnaA03g25580D,BnaA05g19450D,BnaA04g…
GO:0042538	hyperosmotic salinity response	BP	6.1903e-05	0.00163521	49	924	2433	80823	Over	6	BnaA02g32350D,BnaA02g07900D,BnaA03g47030D,BnaA04g21870D,BnaA08g22180D,BnaA05g18920D,BnaA04g19410D,BnaA03g15200D,BnaA05g18980D,BnaA01g14320D,BnaA05g10200D,BnaA03g00380D,BnaA09g55520D,BnaA06g02680D,BnaA05g19450D,BnaA05g11170D,BnaA06g11380D,BnaA10g17240D,BnaA05g05760D,BnaA03g57320D,BnaA07g30890D,BnaA07g13320D,BnaAnng27200D,BnaA01g10120D,BnaA10g12140D,BnaA10g24820D,BnaA06g34810D,BnaA03g29210D,BnaA09g…
GO:0009620	response to fungus	BP	7.09747e-05	0.00185252	126	2964	2433	80823	Over	4	BnaA07g16660D,BnaA04g12350D,BnaA05g00280D,BnaA07g32150D,BnaA06g05410D,BnaA03g08200D,BnaA06g02010D,BnaA05g19760D,BnaA08g22180D,BnaA09g53480D,BnaA05g18920D,BnaA04g19410D,BnaA05g18980D,BnaA07g26030D,BnaA01g00900D,BnaAnng41330D,BnaAnng22300D,BnaA03g38480D,BnaA10g08770D,BnaA08g21270D,BnaA02g00210D,BnaA05g10200D,BnaA02g21020D,BnaA09g56440D,BnaA07g16230D,BnaA03g12890D,BnaA07g29090D,BnaA06g03570D,BnaA03g…
GO:0006694	steroid biosynthetic process	BP	9.84385e-05	0.00246659	52	1012	2433	80823	Over	5	BnaA08g13470D,BnaA03g36910D,BnaA03g31290D,BnaA04g12350D,BnaA06g36300D,BnaA09g26420D,BnaA05g18920D,BnaA05g18980D,BnaA08g20830D,BnaAnng19730D,BnaA08g17560D,BnaA07g09060D,BnaA06g23960D,BnaA08g06260D,BnaA04g28490D,BnaA02g05240D,BnaA03g11990D,BnaA08g09180D,BnaA05g19010D,BnaA01g00280D,BnaA10g04340D,BnaAnng04520D,BnaA05g16060D,BnaA01g31570D,BnaA10g10230D,BnaA03g36860D,BnaA05g18930D,BnaA05g04830D,BnaA03g…
GO:0044255	cellular lipid metabolic process	BP	0.000101161	0.00252039	231	6011	2433	80823	Over	4	BnaA04g24160D,BnaAnng01940D,BnaA07g16660D,BnaA04g12350D,BnaAnng40850D,BnaA09g00710D,BnaAnng41100D,BnaA07g12810D,BnaA04g05530D,BnaA06g05410D,BnaA02g19550D,BnaA08g06170D,BnaA01g33320D,BnaA05g05620D,BnaA01g30270D,BnaA09g26420D,BnaA02g18860D,BnaA04g15760D,BnaA06g02010D,BnaA05g25830D,BnaA07g02200D,BnaA03g21360D,BnaA06g14510D,BnaA03g46100D,BnaA09g10030D,BnaA08g22180D,BnaA04g28600D,BnaA05g18920D,BnaA04g…
GO:0051716	cellular response to stimulus	BP	0.000108855	0.00268163	508	14465	2433	80823	Over	3	BnaA05g16860D,BnaA08g24700D,BnaA10g30140D,BnaAnng01940D,BnaA07g16660D,BnaAnng40850D,BnaA02g21890D,BnaA07g12810D,BnaA08g21350D,BnaA06g05410D,BnaA08g21880D,BnaA02g19550D,BnaA07g13040D,BnaA01g20350D,BnaA09g28590D,BnaA08g07580D,BnaA06g19660D,BnaA01g28380D,BnaA10g08190D,BnaA09g15440D,BnaAnng06640D,BnaA03g08200D,BnaA06g31440D,BnaA02g18860D,BnaA06g02010D,BnaA06g05050D,BnaA05g19760D,BnaA09g18250D,BnaA03g…
GO:0006096	glycolysis	BP	0.000114219	0.00279804	62	1269	2433	80823	Over	5	BnaA03g36910D,BnaA03g31290D,BnaA04g12350D,BnaAnng40850D,BnaA09g39170D,BnaA07g09420D,BnaA05g34460D,BnaA02g18860D,BnaA03g02560D,BnaA03g07720D,BnaA03g45240D,BnaA08g20600D,BnaA07g20570D,BnaA03g02450D,BnaA04g06420D,BnaA07g20590D,BnaA05g15840D,BnaA06g04580D,BnaA05g35800D,BnaA06g00680D,BnaA10g26640D,BnaA02g19260D,BnaA10g02560D,BnaA03g04310D,BnaA09g29700D,BnaA04g17910D,BnaA07g09080D,BnaAnng15280D,BnaA03g…
GO:0006972	hyperosmotic response	BP	0.000131011	0.00313925	70	1481	2433	80823	Over	5	BnaA02g32350D,BnaA03g31290D,BnaA04g12350D,BnaA02g07900D,BnaA03g47030D,BnaA09g39170D,BnaA05g34460D,BnaA04g21870D,BnaA08g22180D,BnaA05g18920D,BnaA04g19410D,BnaA03g15200D,BnaA05g18980D,BnaA01g14320D,BnaA05g10200D,BnaA03g00380D,BnaA04g06420D,BnaA09g55520D,BnaA06g02680D,BnaA10g02560D,BnaA05g19450D,BnaA05g11170D,BnaA06g11380D,BnaA10g17240D,BnaA05g05760D,BnaA03g57320D,BnaA03g19270D,BnaA07g30890D,BnaA01g…
GO:0044264	cellular polysaccharide metabolic process	BP	0.000140847	0.00330275	119	2811	2433	80823	Over	5	BnaA04g24160D,BnaA07g16660D,BnaAnng40850D,BnaA09g00710D,BnaA02g07730D,BnaA01g33320D,BnaA02g00180D,BnaA04g21870D,BnaA03g57460D,BnaA03g02560D,BnaAnng35430D,BnaA03g46100D,BnaA09g10030D,BnaA08g05660D,BnaA06g35830D,BnaA03g37260D,BnaA02g12410D,BnaA07g36290D,BnaA02g34770D,BnaA08g20600D,BnaA09g33910D,BnaA03g49910D,BnaA09g07040D,BnaA06g03670D,BnaA03g00380D,BnaA07g20570D,BnaA08g20830D,BnaA08g29810D,BnaA02g…
GO:0019344	cysteine biosynthetic process	BP	0.000189983	0.00438461	52	1034	2433	80823	Over	7	BnaA04g24160D,BnaAnng06570D,BnaA03g39720D,BnaA05g36800D,BnaA07g16660D,BnaA05g18150D,BnaA03g31290D,BnaAnng40850D,BnaAnng27100D,BnaA03g35400D,BnaA05g34460D,BnaAnng10750D,BnaA07g26680D,BnaA09g10030D,BnaA09g41460D,BnaAnng22300D,BnaA04g06420D,BnaA01g11800D,BnaA07g31230D,BnaA03g49250D,BnaAnng29420D,BnaA10g22050D,BnaA10g26640D,BnaA07g06900D,BnaA08g06260D,BnaA03g25580D,BnaA05g19450D,BnaA04g06630D,BnaA03g…
GO:0043085	positive regulation of catalytic activity	BP	0.000202261	0.00464354	42	789	2433	80823	Over	5	BnaA07g16660D,BnaA05g18150D,BnaA02g07730D,BnaA06g05410D,BnaA07g33040D,BnaA04g21870D,BnaA03g02560D,BnaA02g12410D,BnaA09g33910D,BnaA03g49910D,BnaA06g03670D,BnaA03g00380D,BnaA07g20570D,BnaA03g02510D,BnaA06g01250D,BnaA09g25320D,BnaA01g08290D,BnaA01g31600D,BnaA02g09460D,BnaA09g46300D,BnaA03g36860D,BnaAnng40740D,BnaAnng25620D,BnaA08g13650D,BnaA06g22820D,BnaAnng06140D,BnaA02g19320D,BnaA03g43570D,BnaA01g…
GO:0044238	primary metabolic process	BP	0.000210721	0.00481256	1345	41675	2433	80823	Over	3	BnaA04g24160D,BnaA10g24140D,BnaA10g30140D,BnaAnng06570D,BnaA03g39720D,BnaAnng01940D,BnaA05g36800D,BnaA04g14230D,BnaA08g13470D,BnaA07g16660D,BnaA05g18150D,BnaA03g24950D,BnaA03g36910D,BnaA01g19500D,BnaA03g31290D,BnaA03g37290D,BnaA04g12350D,BnaA07g30580D,BnaAnng40850D,BnaA09g00710D,BnaA02g21890D,BnaAnng27100D,BnaA04g00760D,BnaAnng41100D,BnaA02g15140D,BnaA07g12810D,BnaA09g10240D,BnaA02g07730D,BnaAnng…
GO:0043067	regulation of programmed cell death	BP	0.000227754	0.00512154	99	2286	2433	80823	Over	5	BnaA07g16660D,BnaA06g05410D,BnaA01g20350D,BnaA03g08200D,BnaA05g19760D,BnaA08g22180D,BnaA09g53480D,BnaA05g18920D,BnaA05g18980D,BnaAnng41330D,BnaA07g25530D,BnaA03g38480D,BnaA03g44600D,BnaA07g16230D,BnaA05g16720D,BnaA07g08280D,BnaA06g03570D,BnaA03g39800D,BnaA10g01410D,BnaA01g08290D,BnaA02g29530D,BnaA03g45270D,BnaA02g25070D,BnaA01g05410D,BnaA07g11830D,BnaA07g20770D,BnaA04g16840D,BnaA09g21190D,BnaA06g…
GO:0009409	response to cold	BP	0.000263568	0.00586672	134	3274	2433	80823	Over	4	BnaA05g16860D,BnaA10g24140D,BnaA07g16660D,BnaA05g18150D,BnaA03g31290D,BnaA04g12350D,BnaA02g07900D,BnaAnng41100D,BnaA03g47030D,BnaA06g05410D,BnaA02g33230D,BnaA03g08200D,BnaA09g21280D,BnaA06g02010D,BnaA05g25830D,BnaA06g14510D,BnaA08g22180D,BnaA05g18920D,BnaA04g19410D,BnaA09g20620D,BnaA05g18980D,BnaA01g14320D,BnaA02g10970D,BnaAnng41330D,BnaAnng24540D,BnaA05g10200D,BnaA09g54840D,BnaA02g07460D,BnaA02g…
GO:0007030	Golgi organization	BP	0.000318895	0.00699178	51	1027	2433	80823	Over	6	BnaA03g31290D,BnaA04g12350D,BnaA09g39170D,BnaA05g34460D,BnaA09g17710D,BnaA10g23070D,BnaA04g06420D,BnaA02g31240D,BnaA06g16330D,BnaA09g43610D,BnaA10g02560D,BnaA08g06260D,BnaA09g43200D,BnaA04g05950D,BnaA04g09380D,BnaAnng04520D,BnaA01g31570D,BnaA03g36860D,BnaA04g21850D,BnaA02g11430D,BnaA06g01060D,BnaA08g07670D,BnaA07g38540D,BnaA06g38220D,BnaA03g46980D,BnaA02g11250D,BnaA09g28140D,BnaA08g24550D,BnaA03g…
GO:0009867	jasmonic acid mediated signaling pathway	BP	0.000336813	0.0072755	73	1602	2433	80823	Over	5	BnaAnng01940D,BnaA07g16660D,BnaA06g05410D,BnaA03g08200D,BnaA03g21360D,BnaA08g22180D,BnaA09g53480D,BnaA05g18920D,BnaA03g15200D,BnaA05g18980D,BnaAnng41330D,BnaA07g16230D,BnaA06g03570D,BnaA03g39800D,BnaA07g11930D,BnaA02g29530D,BnaA07g11830D,BnaA07g20770D,BnaA10g17240D,BnaA06g13060D,BnaAnng29170D,BnaA08g11160D,BnaAnng33290D,BnaA09g30680D,BnaA06g37500D,BnaAnng12450D,BnaA04g17620D,BnaA05g31480D,BnaA09g…
GO:0080167	response to karrikin	BP	0.000411862	0.00870461	41	786	2433	80823	Over	4	BnaA05g16860D,BnaA10g24140D,BnaA02g12410D,BnaA04g29560D,BnaA07g29090D,BnaA02g33780D,BnaA10g19070D,BnaA05g11170D,BnaA07g01830D,BnaA02g03370D,BnaA04g13980D,BnaA02g00920D,BnaA04g04830D,BnaA05g11950D,BnaA01g36280D,BnaA02g36840D,BnaA08g20380D,BnaA10g27230D,BnaA04g17560D,BnaA02g29440D,BnaA10g29800D,BnaAnng27640D,BnaA05g12840D,BnaA03g01650D,BnaA06g35120D,BnaA02g05780D,BnaA06g22160D,BnaA10g11660D,BnaA07g…
GO:0050789	regulation of biological process	BP	0.000413735	0.00870461	806	24150	2433	80823	Over	2	BnaA05g16860D,BnaA10g30140D,BnaAnng01940D,BnaA06g27160D,BnaA07g16660D,BnaA05g18150D,BnaA03g31290D,BnaA04g12350D,BnaAnng40850D,BnaA01g00480D,BnaA02g21890D,BnaAnng27100D,BnaA04g00760D,BnaA07g12810D,BnaA01g00460D,BnaA02g07730D,BnaA03g47030D,BnaA08g21350D,BnaA09g39170D,BnaA07g09420D,BnaA06g05410D,BnaA08g21880D,BnaA02g19550D,BnaA08g06170D,BnaA09g36170D,BnaA02g33230D,BnaA07g33040D,BnaA07g13040D,BnaA01g…
GO:0016125	sterol metabolic process	BP	0.000414884	0.00870461	38	713	2433	80823	Over	5	BnaA03g36910D,BnaA03g31290D,BnaA05g18920D,BnaA05g18980D,BnaA08g17560D,BnaA07g09060D,BnaA06g23960D,BnaA08g06260D,BnaA02g05240D,BnaA03g11990D,BnaA08g09180D,BnaA01g00280D,BnaA10g04340D,BnaAnng04520D,BnaA05g16060D,BnaA01g31570D,BnaA10g10230D,BnaA03g36860D,BnaA05g04830D,BnaA03g43570D,BnaA01g06270D,BnaA01g19120D,BnaA10g00820D,BnaA06g35250D,BnaA08g31650D,BnaAnng14230D,BnaAnng27090D,BnaA01g20560D,BnaA05g…
GO:0019762	glucosinolate catabolic process	BP	0.000443952	0.00913958	12	126	2433	80823	Over	6	BnaA08g01710D,BnaA05g18920D,BnaA05g18980D,BnaAnng41330D,BnaA06g37510D,BnaA06g01390D,BnaA08g05600D,BnaAnng10080D,BnaA01g28080D,BnaA05g23360D,BnaA06g09870D,BnaA09g50750D
GO:0016126	sterol biosynthetic process	BP	0.000447799	0.00917569	37	691	2433	80823	Over	6	BnaA03g36910D,BnaA03g31290D,BnaA05g18920D,BnaA05g18980D,BnaA08g17560D,BnaA07g09060D,BnaA06g23960D,BnaA08g06260D,BnaA02g05240D,BnaA03g11990D,BnaA08g09180D,BnaA01g00280D,BnaA10g04340D,BnaAnng04520D,BnaA05g16060D,BnaA01g31570D,BnaA10g10230D,BnaA03g36860D,BnaA05g04830D,BnaA03g43570D,BnaA01g06270D,BnaA01g19120D,BnaA06g35250D,BnaA08g31650D,BnaAnng14230D,BnaAnng27090D,BnaA01g20560D,BnaA05g23360D,BnaA04g…
GO:0009266	response to temperature stimulus	BP	0.000494592	0.0100874	189	4918	2433	80823	Over	4	BnaA05g16860D,BnaA10g24140D,BnaA07g16660D,BnaA05g18150D,BnaA03g31290D,BnaA04g12350D,BnaA02g07900D,BnaAnng41100D,BnaA03g47030D,BnaA08g21350D,BnaA09g39170D,BnaA06g05410D,BnaA02g33230D,BnaA05g34460D,BnaA09g54760D,BnaA03g08200D,BnaA09g21280D,BnaA06g02010D,BnaA05g25830D,BnaA06g14510D,BnaA08g22180D,BnaA05g18920D,BnaA04g19410D,BnaA09g20620D,BnaA05g18980D,BnaA01g14320D,BnaA02g10970D,BnaAnng41330D,BnaAnng…
GO:0048583	regulation of response to stimulus	BP	0.000521734	0.0105917	163	4161	2433	80823	Over	3	BnaA07g16660D,BnaA06g05410D,BnaA01g20350D,BnaA09g28590D,BnaA06g19660D,BnaA03g08200D,BnaA05g19760D,BnaA03g19400D,BnaA04g18670D,BnaA03g21360D,BnaA06g14510D,BnaA08g22180D,BnaA09g53480D,BnaA05g18920D,BnaA05g18980D,BnaAnng41330D,BnaA07g25530D,BnaA09g33910D,BnaA03g38480D,BnaA10g08770D,BnaA07g20570D,BnaA03g44600D,BnaA02g34510D,BnaA07g16230D,BnaA04g18740D,BnaA05g16720D,BnaA07g08280D,BnaA06g03570D,BnaA03g…
GO:0009939	positive regulation of gibberellic acid mediated signaling pathway	BP	0.000526431	0.0106326	5	23	2433	80823	Over	5	BnaA10g12140D,BnaA09g49440D,BnaA09g55590D,BnaA10g04840D,BnaA07g19530D
GO:0009821	alkaloid biosynthetic process	BP	0.000554592	0.011004	7	48	2433	80823	Over	5	BnaA09g36370D,BnaA03g19400D,BnaA09g36360D,BnaA07g17130D,BnaA06g20450D,BnaA04g02970D,BnaA01g19460D
GO:0009267	cellular response to starvation	BP	0.000565155	0.0111631	73	1627	2433	80823	Over	5	BnaAnng06640D,BnaA02g18860D,BnaA06g02010D,BnaA06g14510D,BnaA05g18920D,BnaA05g18980D,BnaA07g20570D,BnaA07g16230D,BnaA09g19080D,BnaA08g20830D,BnaA07g29090D,BnaA07g20590D,BnaA05g34830D,BnaA02g33780D,BnaA04g24600D,BnaA04g12720D,BnaA06g38130D,BnaA06g34860D,BnaA02g16360D,BnaA06g19820D,BnaA10g23980D,BnaA04g26260D,BnaA09g45870D,BnaA04g17060D,BnaA07g20560D,BnaA03g40190D,BnaA03g36860D,BnaA08g24780D,BnaA07g…
GO:0005976	polysaccharide metabolic process	BP	0.000601141	0.0117156	141	3535	2433	80823	Over	4	BnaA04g24160D,BnaA07g16660D,BnaA03g36910D,BnaAnng40850D,BnaA09g00710D,BnaA02g07730D,BnaA01g33320D,BnaA02g00180D,BnaA09g15440D,BnaA04g21870D,BnaA03g57460D,BnaA03g02560D,BnaAnng35430D,BnaA03g46100D,BnaA09g10030D,BnaA08g05660D,BnaA06g35830D,BnaA03g37260D,BnaA02g12410D,BnaA07g36290D,BnaA02g34770D,BnaA08g20600D,BnaA09g33910D,BnaA03g49910D,BnaA09g07040D,BnaA06g03670D,BnaA03g00380D,BnaA07g20570D,BnaA08g…
GO:0006333	chromatin assembly or disassembly	BP	0.000666805	0.0128808	27	465	2433	80823	Over	8	BnaA09g01980D,BnaA02g31240D,BnaA09g53380D,BnaA02g00780D,BnaA08g06260D,BnaA04g16620D,BnaA09g49340D,BnaA10g13680D,BnaA09g33930D,BnaA09g33890D,BnaA02g00480D,BnaA04g13390D,BnaAnng04520D,BnaAnng15490D,BnaA07g37600D,BnaA06g04320D,BnaA01g25520D,BnaA03g09200D,BnaA09g28140D,BnaA05g20240D,BnaA03g22040D,BnaA02g12550D,BnaA03g08700D,BnaA01g06480D,BnaAnng33730D,BnaA09g21570D,BnaA07g25300D
GO:0071495	cellular response to endogenous stimulus	BP	0.00068342	0.0130865	181	4712	2433	80823	Over	4	BnaAnng01940D,BnaA07g16660D,BnaA08g21350D,BnaA06g05410D,BnaA02g19550D,BnaA09g28590D,BnaA08g07580D,BnaA09g15440D,BnaA03g08200D,BnaA06g02010D,BnaA09g18250D,BnaA03g19400D,BnaA04g18670D,BnaA03g21360D,BnaA08g22180D,BnaA09g53480D,BnaA05g18920D,BnaA03g15200D,BnaA05g18980D,BnaA02g10970D,BnaA03g04230D,BnaAnng41330D,BnaA04g21450D,BnaAnng07880D,BnaA03g38480D,BnaA03g49910D,BnaA09g54840D,BnaA07g16230D,BnaA04g…
GO:0050790	regulation of catalytic activity	BP	0.000743131	0.014168	90	2106	2433	80823	Over	4	BnaA07g16660D,BnaA05g18150D,BnaA02g07730D,BnaA06g05410D,BnaA07g33040D,BnaA02g00180D,BnaA09g28590D,BnaA04g21870D,BnaA03g57460D,BnaA07g02200D,BnaA03g02560D,BnaA05g18920D,BnaA05g18980D,BnaA02g12410D,BnaA09g33910D,BnaA03g49910D,BnaA06g03670D,BnaA03g00380D,BnaA07g20570D,BnaA03g02510D,BnaA08g15330D,BnaA03g10990D,BnaA06g01250D,BnaA06g01390D,BnaA09g25320D,BnaA01g08290D,BnaA09g55410D,BnaA09g11820D,BnaA01g…
GO:0043562	cellular response to nitrogen levels	BP	0.000748443	0.0142075	16	227	2433	80823	Over	6	BnaA06g02010D,BnaA06g14510D,BnaA05g18920D,BnaA05g18980D,BnaA03g34770D,BnaA03g31030D,BnaA03g57320D,BnaA09g06820D,BnaA04g07800D,BnaA08g02530D,BnaA04g06980D,BnaA05g06450D,BnaA05g23360D,BnaAnng11640D,BnaA05g16040D,BnaA06g09870D
GO:0006109	regulation of carbohydrate metabolic process	BP	0.000757767	0.0143225	15	207	2433	80823	Over	5	BnaA03g15200D,BnaA08g24200D,BnaA06g01250D,BnaA01g08290D,BnaA04g17870D,BnaA04g17860D,BnaA10g23980D,BnaA08g16110D,BnaA03g40190D,BnaA03g02170D,BnaA06g38220D,BnaA08g24550D,BnaA01g07810D,BnaA03g27740D,BnaA03g54400D
GO:0042592	homeostatic process	BP	0.000762068	0.0143419	103	2470	2433	80823	Over	4	BnaA08g24700D,BnaA05g34600D,BnaA02g15140D,BnaA08g21880D,BnaA07g33040D,BnaAnng10750D,BnaA04g05180D,BnaA06g14510D,BnaA05g18920D,BnaA05g18980D,BnaA03g01120D,BnaA07g25530D,BnaA08g20600D,BnaA09g19080D,BnaA09g10460D,BnaA05g16720D,BnaAnng19730D,BnaA07g13710D,BnaA01g11800D,BnaA05g34830D,BnaA09g34730D,BnaAnng31940D,BnaA06g16330D,BnaA06g01250D,BnaA10g22050D,BnaA06g01390D,BnaA08g06260D,BnaA07g00150D,BnaA09g…
GO:0043455	regulation of secondary metabolic process	BP	0.000766054	0.0143553	43	856	2433	80823	Over	4	BnaA06g02010D,BnaA05g19760D,BnaA05g18920D,BnaA03g15200D,BnaA05g18980D,BnaA07g25530D,BnaA05g16720D,BnaA05g00150D,BnaA07g08280D,BnaA04g17870D,BnaA03g11990D,BnaA02g25070D,BnaA04g17860D,BnaA10g23980D,BnaA03g36140D,BnaA04g16840D,BnaA02g00920D,BnaA04g04830D,BnaA09g21190D,BnaA05g11950D,BnaA08g11640D,BnaA08g16110D,BnaA03g40190D,BnaA03g44080D,BnaA05g36600D,BnaA04g17560D,BnaA03g02170D,BnaA06g35540D,BnaA05g…
GO:0009963	positive regulation of flavonoid biosynthetic process	BP	0.000799967	0.014927	32	587	2433	80823	Over	6	BnaA05g19760D,BnaA05g18920D,BnaA05g18980D,BnaA07g25530D,BnaA05g16720D,BnaA05g00150D,BnaA07g08280D,BnaA03g11990D,BnaA02g25070D,BnaA03g36140D,BnaA04g16840D,BnaA04g04830D,BnaA09g21190D,BnaA05g11950D,BnaA08g11640D,BnaA03g44080D,BnaA05g36600D,BnaA04g17560D,BnaA06g35540D,BnaA05g20800D,BnaA10g06710D,BnaA02g05780D,BnaAnng40180D,BnaAnng05030D,BnaA05g23360D,BnaA03g36160D,BnaA09g21220D,BnaA06g19810D,BnaA01g…
GO:0009755	hormone-mediated signaling pathway	BP	0.000807515	0.015004	171	4433	2433	80823	Over	4	BnaAnng01940D,BnaA07g16660D,BnaA06g05410D,BnaA02g19550D,BnaA09g28590D,BnaA08g07580D,BnaA09g15440D,BnaA03g08200D,BnaA06g02010D,BnaA09g18250D,BnaA03g19400D,BnaA04g18670D,BnaA03g21360D,BnaA08g22180D,BnaA09g53480D,BnaA05g18920D,BnaA03g15200D,BnaA05g18980D,BnaA02g10970D,BnaAnng41330D,BnaA04g21450D,BnaA03g38480D,BnaA03g49910D,BnaA09g54840D,BnaA07g16230D,BnaA04g18740D,BnaA10g11760D,BnaA04g15110D,BnaA06g…
GO:0006094	gluconeogenesis	BP	0.000833428	0.0154202	48	986	2433	80823	Over	8	BnaA04g12350D,BnaAnng41100D,BnaA07g09420D,BnaA02g18860D,BnaA03g45240D,BnaA08g20600D,BnaA07g20570D,BnaA03g02450D,BnaA04g06420D,BnaA07g20590D,BnaA10g07880D,BnaA06g04580D,BnaA06g00680D,BnaA10g26640D,BnaA10g02560D,BnaA09g32600D,BnaA10g09270D,BnaA04g17910D,BnaA10g02890D,BnaA03g45250D,BnaA07g20560D,BnaA03g36860D,BnaA08g25110D,BnaA08g19830D,BnaA07g34210D,BnaA02g03360D,BnaA06g00550D,BnaA03g52820D,BnaA09g…
GO:0009723	response to ethylene stimulus	BP	0.000851144	0.0156223	87	2031	2433	80823	Over	5	BnaA02g19550D,BnaA09g28590D,BnaA09g15440D,BnaA06g02010D,BnaA08g22180D,BnaA05g18920D,BnaA05g18980D,BnaAnng07880D,BnaA05g00510D,BnaA03g01570D,BnaA09g43000D,BnaA07g16440D,BnaA05g19450D,BnaA06g19820D,BnaA07g11930D,BnaA02g29530D,BnaA03g13900D,BnaA04g11980D,BnaA02g18720D,BnaA10g17240D,BnaA10g18810D,BnaAnng36100D,BnaA03g57320D,BnaA08g11160D,BnaA09g30490D,BnaA08g15730D,BnaA04g01290D,BnaAnng19880D,BnaA09g…
GO:0033692	cellular polysaccharide biosynthetic process	BP	0.000851479	0.0156223	97	2309	2433	80823	Over	6	BnaA04g24160D,BnaA07g16660D,BnaAnng40850D,BnaA02g07730D,BnaA01g33320D,BnaA04g21870D,BnaA03g02560D,BnaAnng35430D,BnaA03g46100D,BnaA09g10030D,BnaA06g35830D,BnaA02g12410D,BnaA07g36290D,BnaA02g34770D,BnaA08g20600D,BnaA09g33910D,BnaA03g49910D,BnaA06g03670D,BnaA03g00380D,BnaA07g20570D,BnaA08g20830D,BnaA02g02720D,BnaA03g02510D,BnaA03g49250D,BnaA09g53640D,BnaA03g03370D,BnaA09g25320D,BnaA01g08290D,BnaA08g…
GO:0000103	sulfate assimilation	BP	0.000887699	0.0160188	9	83	2433	80823	Over	5	BnaA08g07580D,BnaA06g17150D,BnaA04g06300D,BnaA08g16110D,BnaA03g36860D,BnaA01g19120D,BnaA10g24820D,BnaA03g45080D,BnaA03g54400D
GO:0009970	cellular response to sulfate starvation	BP	0.000887699	0.0160188	9	83	2433	80823	Over	6	BnaA06g14510D,BnaA03g36860D,BnaA07g33860D,BnaA04g07800D,BnaA01g19120D,BnaA10g24820D,BnaAnng39310D,BnaAnng11640D,BnaA08g04710D
GO:0032870	cellular response to hormone stimulus	BP	0.000899562	0.0160908	180	4708	2433	80823	Over	5	BnaAnng01940D,BnaA07g16660D,BnaA08g21350D,BnaA06g05410D,BnaA02g19550D,BnaA09g28590D,BnaA08g07580D,BnaA09g15440D,BnaA03g08200D,BnaA06g02010D,BnaA09g18250D,BnaA03g19400D,BnaA04g18670D,BnaA03g21360D,BnaA08g22180D,BnaA09g53480D,BnaA05g18920D,BnaA03g15200D,BnaA05g18980D,BnaA02g10970D,BnaA03g04230D,BnaAnng41330D,BnaA04g21450D,BnaAnng07880D,BnaA03g38480D,BnaA03g49910D,BnaA09g54840D,BnaA07g16230D,BnaA04g…
GO:0010118	stomatal movement	BP	0.000902698	0.0160908	37	712	2433	80823	Over	3	BnaA04g12350D,BnaA04g05530D,BnaA09g28590D,BnaA04g18670D,BnaA03g21360D,BnaA05g18920D,BnaA04g19410D,BnaA05g18980D,BnaA05g10200D,BnaA02g36790D,BnaA04g18740D,BnaA08g05600D,BnaA03g50340D,BnaA03g13900D,BnaA04g19110D,BnaA01g05410D,BnaA06g13060D,BnaA05g22710D,BnaA07g07410D,BnaA04g18720D,BnaA06g04110D,BnaAnng17480D,BnaA10g29800D,BnaA02g14850D,BnaA09g09830D,BnaA07g21560D,BnaA10g12140D,BnaA09g17910D,BnaA02g…
GO:0009411	response to UV	BP	0.000958504	0.0169477	58	1252	2433	80823	Over	6	BnaA05g16860D,BnaA04g24160D,BnaA07g12810D,BnaA02g33230D,BnaA09g28590D,BnaA09g21280D,BnaA06g02010D,BnaA04g21870D,BnaA05g19760D,BnaA03g21360D,BnaA03g37260D,BnaA09g36360D,BnaA09g54840D,BnaA03g00380D,BnaA02g34510D,BnaAnng17550D,BnaA02g33780D,BnaA03g28390D,BnaA01g00280D,BnaA04g06630D,BnaA03g36010D,BnaA02g03370D,BnaA04g13980D,BnaA03g36140D,BnaA02g00920D,BnaA07g08390D,BnaA08g24780D,BnaA10g27230D,BnaA02g…
GO:0044248	cellular catabolic process	BP	0.00106963	0.0187612	295	8190	2433	80823	Over	4	BnaA10g24140D,BnaA05g36800D,BnaA05g18150D,BnaAnng40850D,BnaAnng41100D,BnaA07g12810D,BnaA09g10240D,BnaA03g47030D,BnaA08g21350D,BnaA06g15400D,BnaA03g35400D,BnaA05g05620D,BnaA09g28590D,BnaA02g18860D,BnaA03g57460D,BnaA07g02200D,BnaA06g14510D,BnaA06g05000D,BnaA09g10030D,BnaA08g01710D,BnaA06g38570D,BnaA04g28600D,BnaA07g25540D,BnaA05g18920D,BnaA03g06650D,BnaA05g18980D,BnaA03g45240D,BnaA01g14320D,BnaAnng…
GO:0042762	regulation of sulfur metabolic process	BP	0.00135023	0.0235887	9	88	2433	80823	Over	5	BnaA03g15200D,BnaA04g17870D,BnaA04g17860D,BnaA10g23980D,BnaA08g16110D,BnaA03g40190D,BnaA03g02170D,BnaAnng14080D,BnaA03g54400D
GO:0019725	cellular homeostasis	BP	0.00141808	0.0246257	70	1593	2433	80823	Over	3	BnaA08g24700D,BnaA05g34600D,BnaA02g15140D,BnaA08g21880D,BnaA07g33040D,BnaA04g05180D,BnaA06g14510D,BnaA05g18920D,BnaA05g18980D,BnaA03g01120D,BnaA07g25530D,BnaA08g20600D,BnaA09g10460D,BnaA05g16720D,BnaA07g13710D,BnaA01g11800D,BnaA09g34730D,BnaAnng31940D,BnaA06g16330D,BnaA06g01250D,BnaA10g22050D,BnaA08g06260D,BnaA07g00150D,BnaA09g31630D,BnaAnng14790D,BnaA01g08290D,BnaA09g43200D,BnaA04g17910D,BnaA05g…
GO:0009738	abscisic acid mediated signaling pathway	BP	0.00149027	0.0256268	66	1487	2433	80823	Over	5	BnaA09g28590D,BnaA03g08200D,BnaA03g19400D,BnaA04g18670D,BnaA08g22180D,BnaA05g18920D,BnaA05g18980D,BnaA02g10970D,BnaA07g16230D,BnaA04g18740D,BnaA06g03570D,BnaA08g08410D,BnaA09g55520D,BnaA05g10480D,BnaA05g19450D,BnaA01g08290D,BnaA03g13900D,BnaA09g46130D,BnaAnng26820D,BnaA03g57320D,BnaA02g36840D,BnaA05g08660D,BnaA08g11160D,BnaAnng13200D,BnaAnng19880D,BnaA09g19550D,BnaA09g20420D,BnaA07g07410D,BnaA07g…
GO:0019932	second-messenger-mediated signaling	BP	0.00152215	0.0259714	23	392	2433	80823	Over	5	BnaA02g21890D,BnaA06g19660D,BnaA06g05050D,BnaA02g34770D,BnaA03g13900D,BnaA02g00920D,BnaA05g22710D,BnaA03g47900D,BnaA07g07410D,BnaA06g23130D,BnaA03g51050D,BnaA06g30110D,BnaA03g52310D,BnaA02g07660D,BnaA04g26430D,BnaA05g16760D,BnaAnng37690D,BnaA08g14950D,BnaAnng19720D,BnaA04g13540D,BnaA02g03630D,BnaA03g11120D,BnaA08g17440D
GO:0048878	chemical homeostasis	BP	0.00154874	0.0262787	71	1625	2433	80823	Over	5	BnaA08g24700D,BnaA05g34600D,BnaA02g15140D,BnaA08g21880D,BnaAnng10750D,BnaA04g05180D,BnaA06g14510D,BnaA05g18920D,BnaA05g18980D,BnaA07g25530D,BnaA08g20600D,BnaA09g19080D,BnaA09g10460D,BnaA05g16720D,BnaAnng19730D,BnaA07g13710D,BnaA01g11800D,BnaA05g34830D,BnaA09g34730D,BnaA06g16330D,BnaA10g22050D,BnaA08g06260D,BnaA01g08290D,BnaA09g43200D,BnaA04g17910D,BnaA08g28320D,BnaAnng04520D,BnaA04g05190D,BnaA03g…
GO:0070887	cellular response to chemical stimulus	BP	0.00157851	0.0266222	275	7628	2433	80823	Over	4	BnaA08g24700D,BnaAnng01940D,BnaA07g16660D,BnaAnng40850D,BnaA08g21350D,BnaA06g05410D,BnaA08g21880D,BnaA02g19550D,BnaA07g13040D,BnaA01g20350D,BnaA09g28590D,BnaA08g07580D,BnaA09g15440D,BnaA03g08200D,BnaA06g31440D,BnaA02g18860D,BnaA06g02010D,BnaA06g05050D,BnaA09g18250D,BnaA03g19400D,BnaA04g18670D,BnaA03g21360D,BnaA06g14510D,BnaA08g22180D,BnaA09g53480D,BnaA02g14900D,BnaA05g18920D,BnaA03g15200D,BnaA05g…
GO:0065009	regulation of molecular function	BP	0.00159411	0.0267823	98	2378	2433	80823	Over	3	BnaA07g16660D,BnaA05g18150D,BnaA02g07730D,BnaA06g05410D,BnaA07g33040D,BnaA02g00180D,BnaA09g28590D,BnaA04g21870D,BnaA03g57460D,BnaA07g02200D,BnaA03g02560D,BnaA05g18920D,BnaA05g18980D,BnaA02g12410D,BnaA09g33910D,BnaA03g49910D,BnaA06g03670D,BnaA03g00380D,BnaA07g20570D,BnaA08g20830D,BnaA03g02510D,BnaA08g15330D,BnaA03g10990D,BnaA06g01250D,BnaA06g01390D,BnaA09g25320D,BnaA01g08290D,BnaA09g55410D,BnaA09g…
GO:0046364	monosaccharide biosynthetic process	BP	0.00160303	0.0268293	50	1064	2433	80823	Over	6	BnaA04g12350D,BnaAnng41100D,BnaA07g09420D,BnaA02g18860D,BnaA03g45240D,BnaA08g20600D,BnaA07g20570D,BnaA03g02450D,BnaA04g06420D,BnaA07g20590D,BnaA10g07880D,BnaA06g04580D,BnaA06g00680D,BnaA10g26640D,BnaA10g02560D,BnaA09g32600D,BnaA10g09270D,BnaA04g17910D,BnaA10g02890D,BnaA03g45250D,BnaA07g20560D,BnaA03g36860D,BnaA08g25110D,BnaA08g19830D,BnaA07g34210D,BnaA02g03360D,BnaA06g00550D,BnaA03g52820D,BnaA09g…
GO:0010119	regulation of stomatal movement	BP	0.00165806	0.0275402	24	417	2433	80823	Over	4	BnaA04g12350D,BnaA09g28590D,BnaA04g18670D,BnaA03g21360D,BnaA05g18920D,BnaA05g18980D,BnaA04g18740D,BnaA08g05600D,BnaA03g50340D,BnaA04g19110D,BnaA01g05410D,BnaA04g18720D,BnaA06g04110D,BnaAnng17480D,BnaA10g29800D,BnaA02g14850D,BnaA09g09830D,BnaA07g21560D,BnaA08g13410D,BnaA06g28650D,BnaA10g09810D,BnaA02g21780D,BnaAnng24980D,BnaA09g10470D
GO:0048569	post-embryonic organ development	BP	0.00172549	0.0282925	130	3301	2433	80823	Over	5	BnaA04g00760D,BnaA08g21350D,BnaA02g19550D,BnaA02g33230D,BnaA09g28590D,BnaA02g05650D,BnaA09g21280D,BnaA06g02010D,BnaA06g05050D,BnaA03g19400D,BnaA05g18980D,BnaA03g37260D,BnaA06g03670D,BnaA09g54840D,BnaA05g17160D,BnaA02g34510D,BnaA05g05210D,BnaA07g29090D,BnaA07g05890D,BnaAnng19730D,BnaA03g36890D,BnaA08g08410D,BnaA09g34730D,BnaAnng31940D,BnaAnng29420D,BnaA09g55520D,BnaA08g10150D,BnaA04g13090D,BnaA04g…
GO:0015721	bile acid and bile salt transport	BP	0.00178709	0.0287302	4	18	2433	80823	Over	8	BnaA03g24950D,BnaA09g21170D,BnaA09g21160D,BnaA04g22200D
GO:0072511	divalent inorganic cation transport	BP	0.00178868	0.0287302	57	1254	2433	80823	Over	6	BnaA02g15140D,BnaA09g39170D,BnaA04g05180D,BnaA05g21170D,BnaA06g14510D,BnaA05g18920D,BnaA05g18980D,BnaA07g25530D,BnaA09g17710D,BnaA05g16720D,BnaA04g06420D,BnaA07g13710D,BnaA01g11800D,BnaA05g34830D,BnaA02g31240D,BnaA09g34730D,BnaA06g16330D,BnaA03g21530D,BnaA05g00360D,BnaA10g22050D,BnaA08g06260D,BnaA09g43200D,BnaA04g09380D,BnaA04g17910D,BnaAnng04520D,BnaA04g05190D,BnaA05g26020D,BnaA08g15730D,BnaA04g…
GO:0010363	regulation of plant-type hypersensitive response	BP	0.00196107	0.0313843	87	2082	2433	80823	Over	5	BnaA07g16660D,BnaA06g05410D,BnaA03g08200D,BnaA05g19760D,BnaA08g22180D,BnaA09g53480D,BnaA05g18920D,BnaA05g18980D,BnaAnng41330D,BnaA07g25530D,BnaA03g38480D,BnaA03g44600D,BnaA07g16230D,BnaA05g16720D,BnaA07g08280D,BnaA06g03570D,BnaA03g39800D,BnaA02g29530D,BnaA03g45270D,BnaA02g25070D,BnaA01g05410D,BnaA07g11830D,BnaA07g20770D,BnaA04g16840D,BnaA09g21190D,BnaA06g13060D,BnaA08g14530D,BnaA03g44080D,BnaA08g…
GO:0009555	pollen development	BP	0.00222043	0.0350456	69	1590	2433	80823	Over	5	BnaA03g47030D,BnaA06g05050D,BnaA06g27590D,BnaA05g21170D,BnaA08g22180D,BnaA01g14320D,BnaA06g03670D,BnaA09g17710D,BnaA06g12800D,BnaA07g05890D,BnaA02g02720D,BnaA03g01570D,BnaA07g13710D,BnaA03g04300D,BnaA02g00780D,BnaA03g04040D,BnaA01g08290D,BnaA10g03730D,BnaA09g06580D,BnaA01g05410D,BnaAnng14390D,BnaA05g11950D,BnaA08g01170D,BnaAnng11290D,BnaA03g28400D,BnaA05g05760D,BnaA08g15730D,BnaAnng25620D,BnaA03g…
GO:0012501	programmed cell death	BP	0.00222182	0.0350456	106	2629	2433	80823	Over	4	BnaA07g16660D,BnaA07g09420D,BnaA06g05410D,BnaA01g20350D,BnaA03g08200D,BnaA05g19760D,BnaA08g22180D,BnaA09g53480D,BnaA05g18920D,BnaA05g18980D,BnaAnng41330D,BnaA07g25530D,BnaA03g38480D,BnaA03g44600D,BnaA07g16230D,BnaA05g16720D,BnaA07g08280D,BnaA06g03570D,BnaA03g39800D,BnaA10g01410D,BnaA09g53640D,BnaA01g08290D,BnaA02g29530D,BnaA03g45270D,BnaA02g25070D,BnaA01g05410D,BnaA07g11830D,BnaA07g20770D,BnaA04g…
GO:0016036	cellular response to phosphate starvation	BP	0.00223481	0.0351241	37	742	2433	80823	Over	6	BnaA02g18860D,BnaA06g02010D,BnaA06g14510D,BnaA07g20570D,BnaA07g16230D,BnaA09g19080D,BnaA07g29090D,BnaA07g20590D,BnaA04g24600D,BnaA04g12720D,BnaA06g38130D,BnaA02g16360D,BnaA04g26260D,BnaA09g45870D,BnaA07g20560D,BnaA08g24780D,BnaA07g34210D,BnaAnng25620D,BnaA01g03840D,BnaA04g17620D,BnaA05g04960D,BnaA09g08700D,BnaA04g07800D,BnaA09g20420D,BnaA07g07410D,BnaA03g54330D,BnaA09g12960D,BnaA05g34260D,BnaA03g…
GO:0006546	glycine catabolic process	BP	0.00226964	0.0355442	17	266	2433	80823	Over	7	BnaA05g18150D,BnaAnng40850D,BnaA03g57460D,BnaA09g10030D,BnaA03g49250D,BnaA04g17910D,BnaA04g13410D,BnaA02g11430D,BnaA01g29470D,BnaA07g38540D,BnaA03g24980D,BnaA04g10040D,BnaA03g14140D,BnaA09g21600D,BnaA08g00680D,BnaA01g37100D,BnaA07g24880D
GO:0007165	signal transduction	BP	0.00246149	0.03814	323	9164	2433	80823	Over	3	BnaA10g30140D,BnaAnng01940D,BnaA07g16660D,BnaA02g21890D,BnaA07g12810D,BnaA06g05410D,BnaA08g21880D,BnaA02g19550D,BnaA01g20350D,BnaA09g28590D,BnaA08g07580D,BnaA06g19660D,BnaA01g28380D,BnaA10g08190D,BnaA09g15440D,BnaA03g08200D,BnaA06g31440D,BnaA06g02010D,BnaA06g05050D,BnaA09g18250D,BnaA03g19400D,BnaA04g18670D,BnaA03g21360D,BnaA01g27050D,BnaA08g22180D,BnaA09g53480D,BnaA02g14900D,BnaA05g18920D,BnaA03g…
GO:0006323	DNA packaging	BP	0.00249838	0.0385753	19	312	2433	80823	Over	5	BnaA03g31290D,BnaA02g31240D,BnaA09g53380D,BnaA02g00780D,BnaA04g16620D,BnaA09g49340D,BnaA10g13680D,BnaA09g33930D,BnaA09g33890D,BnaA02g00480D,BnaAnng15490D,BnaA07g37600D,BnaA06g04320D,BnaA01g25520D,BnaA03g09200D,BnaA05g20240D,BnaA03g22040D,BnaA03g08700D,BnaA07g25300D
GO:0043255	regulation of carbohydrate biosynthetic process	BP	0.00251885	0.0387549	11	134	2433	80823	Over	5	BnaA03g15200D,BnaA04g17870D,BnaA04g17860D,BnaA10g23980D,BnaA08g16110D,BnaA03g40190D,BnaA03g02170D,BnaA06g38220D,BnaA08g24550D,BnaA03g27740D,BnaA03g54400D
GO:0016131	brassinosteroid metabolic process	BP	0.00254622	0.038768	33	646	2433	80823	Over	4	BnaA08g13470D,BnaA04g12350D,BnaA06g36300D,BnaA09g53480D,BnaA08g20830D,BnaAnng19730D,BnaA08g17560D,BnaA06g23960D,BnaA04g28490D,BnaA05g19010D,BnaA05g18930D,BnaA05g04830D,BnaA03g35580D,BnaA02g27130D,BnaA03g43570D,BnaA06g35250D,BnaAnng14230D,BnaAnng27090D,BnaA01g20560D,BnaA05g23360D,BnaA09g30650D,BnaA04g26150D,BnaA04g02970D,BnaA03g20210D,BnaA02g21790D,BnaA10g24860D,BnaA03g05390D,BnaA09g53490D,BnaA05g…
GO:0023052	signaling	BP	0.00257046	0.0390016	332	9449	2433	80823	Over	2	BnaA10g30140D,BnaAnng01940D,BnaA07g16660D,BnaA02g21890D,BnaA07g12810D,BnaA06g05410D,BnaA08g21880D,BnaA02g19550D,BnaA01g20350D,BnaA09g28590D,BnaA08g07580D,BnaA06g19660D,BnaA01g28380D,BnaA10g08190D,BnaA09g15440D,BnaA03g08200D,BnaA06g31440D,BnaA06g02010D,BnaA06g05050D,BnaA09g18250D,BnaA03g19400D,BnaA04g18670D,BnaA03g21360D,BnaA01g27050D,BnaA08g22180D,BnaA09g53480D,BnaA02g14900D,BnaA05g18920D,BnaA03g…
GO:0019424	sulfide oxidation, using siroheme sulfite reductase	BP	0.00266296	0.039718	2	3	2433	80823	Over	5	BnaA03g31290D,BnaA01g31570D
GO:0071215	cellular response to abscisic acid stimulus	BP	0.00270148	0.0399195	69	1601	2433	80823	Over	6	BnaA06g05410D,BnaA09g28590D,BnaA03g08200D,BnaA03g19400D,BnaA04g18670D,BnaA08g22180D,BnaA05g18920D,BnaA05g18980D,BnaA02g10970D,BnaA03g04230D,BnaA07g16230D,BnaA04g18740D,BnaA06g03570D,BnaA08g08410D,BnaA09g55520D,BnaA05g10480D,BnaA05g19450D,BnaA05g11170D,BnaA01g08290D,BnaA03g13900D,BnaA09g46130D,BnaAnng26820D,BnaA03g57320D,BnaA02g36840D,BnaA05g08660D,BnaA08g11160D,BnaAnng13200D,BnaAnng19880D,BnaA09g…
GO:0009962	regulation of flavonoid biosynthetic process	BP	0.00270379	0.0399195	34	673	2433	80823	Over	5	BnaA06g02010D,BnaA05g19760D,BnaA05g18920D,BnaA05g18980D,BnaA07g25530D,BnaA05g16720D,BnaA05g00150D,BnaA07g08280D,BnaA03g11990D,BnaA02g25070D,BnaA03g36140D,BnaA04g16840D,BnaA04g04830D,BnaA09g21190D,BnaA05g11950D,BnaA08g11640D,BnaA03g44080D,BnaA05g36600D,BnaA04g17560D,BnaA06g35540D,BnaA05g20800D,BnaA10g06710D,BnaA02g05780D,BnaAnng40180D,BnaAnng05030D,BnaA05g23360D,BnaA03g36160D,BnaA09g21220D,BnaA06g…
GO:0080134	regulation of response to stress	BP	0.00277087	0.0407727	125	3195	2433	80823	Over	4	BnaA07g16660D,BnaA06g05410D,BnaA01g20350D,BnaA03g08200D,BnaA05g19760D,BnaA03g21360D,BnaA06g14510D,BnaA08g22180D,BnaA09g53480D,BnaA05g18920D,BnaA05g18980D,BnaAnng41330D,BnaA07g25530D,BnaA03g38480D,BnaA10g08770D,BnaA03g44600D,BnaA02g34510D,BnaA07g16230D,BnaA05g16720D,BnaA07g08280D,BnaA06g03570D,BnaA03g39800D,BnaA07g16440D,BnaA10g01410D,BnaA02g29530D,BnaA03g45270D,BnaA02g25070D,BnaA01g05410D,BnaA07g…
GO:0009605	response to external stimulus	BP	0.00278079	0.0407818	158	4165	2433	80823	Over	3	BnaAnng41100D,BnaA07g12810D,BnaA06g05410D,BnaA02g33230D,BnaA09g28590D,BnaAnng06640D,BnaA02g18860D,BnaA09g21280D,BnaA06g02010D,BnaA04g18670D,BnaA03g21360D,BnaA06g14510D,BnaA09g00820D,BnaA09g10030D,BnaA05g18920D,BnaA05g18980D,BnaA03g37260D,BnaA03g34770D,BnaA08g20600D,BnaA06g03670D,BnaA09g54840D,BnaA07g20570D,BnaA09g54250D,BnaA02g34510D,BnaA07g16230D,BnaA09g19080D,BnaA08g20830D,BnaA04g18740D,BnaA07g…
GO:0009751	response to salicylic acid stimulus	BP	0.00279834	0.0409024	107	2675	2433	80823	Over	5	BnaA07g16660D,BnaA06g05410D,BnaA03g15020D,BnaA01g20350D,BnaA03g08200D,BnaA06g31440D,BnaA08g22180D,BnaA09g53480D,BnaA05g18920D,BnaA04g19410D,BnaA05g18980D,BnaA03g04230D,BnaAnng41330D,BnaA03g38480D,BnaA05g10200D,BnaA07g16230D,BnaA06g03570D,BnaA09g56710D,BnaA03g39800D,BnaA07g11930D,BnaA02g29530D,BnaA10g09270D,BnaA10g23980D,BnaA07g11830D,BnaA07g20770D,BnaA10g17240D,BnaA10g18810D,BnaA03g45810D,BnaA03g…
GO:0042343	indole glucosinolate metabolic process	BP	0.00282667	0.0411792	11	136	2433	80823	Over	6	BnaAnng06640D,BnaA05g18920D,BnaA05g18980D,BnaAnng41330D,BnaA01g00510D,BnaA06g14950D,BnaA01g13900D,BnaA08g15660D,BnaA05g23360D,BnaA06g09870D,BnaA09g50750D
GO:0009937	regulation of gibberellic acid mediated signaling pathway	BP	0.00308653	0.0445212	7	64	2433	80823	Over	5	BnaA10g17240D,BnaA10g12140D,BnaA06g34810D,BnaA09g49440D,BnaA09g55590D,BnaA10g04840D,BnaA07g19530D
GO:0072593	reactive oxygen species metabolic process	BP	0.00318843	0.0458402	82	1973	2433	80823	Over	4	BnaA08g24700D,BnaA07g16660D,BnaA01g29410D,BnaAnng40850D,BnaA04g05530D,BnaA06g05410D,BnaA01g20350D,BnaA06g31440D,BnaA06g02010D,BnaA03g21360D,BnaA06g14510D,BnaA09g53480D,BnaA05g18920D,BnaA05g18980D,BnaAnng41330D,BnaA09g11300D,BnaA06g03570D,BnaA03g39800D,BnaA10g20300D,BnaA02g29530D,BnaA10g09270D,BnaA05g25050D,BnaA07g11830D,BnaA07g20770D,BnaA03g40090D,BnaA06g00190D,BnaA10g17240D,BnaA02g24120D,BnaA03g…
GO:0071310	cellular response to organic substance	BP	0.00340861	0.0486865	242	6718	2433	80823	Over	5	BnaAnng01940D,BnaA07g16660D,BnaA08g21350D,BnaA06g05410D,BnaA08g21880D,BnaA02g19550D,BnaA07g13040D,BnaA01g20350D,BnaA09g28590D,BnaA08g07580D,BnaA09g15440D,BnaA03g08200D,BnaA06g31440D,BnaA06g02010D,BnaA06g05050D,BnaA09g18250D,BnaA03g19400D,BnaA04g18670D,BnaA03g21360D,BnaA08g22180D,BnaA09g53480D,BnaA02g14900D,BnaA05g18920D,BnaA03g15200D,BnaA05g18980D,BnaA02g10970D,BnaA03g04230D,BnaAnng41330D,BnaA04g…
GO:0005773	vacuole	CC	2.17657e-11	3.40866e-09	228	4964	2433	80823	Over	5	BnaA02g32350D,BnaA06g09030D,BnaA04g14230D,BnaA08g13470D,BnaA09g25890D,BnaA05g03210D,BnaA01g29410D,BnaA02g07900D,BnaA04g05980D,BnaA04g05530D,BnaA05g00280D,BnaA09g39170D,BnaA06g05410D,BnaA08g21880D,BnaA06g15400D,BnaA01g33320D,BnaA05g05620D,BnaA09g02410D,BnaA06g19660D,BnaA04g23160D,BnaA10g23290D,BnaA04g12260D,BnaA01g19230D,BnaA02g18860D,BnaA07g02200D,BnaA03g07720D,BnaA03g21360D,BnaA06g14510D,BnaA09g…
GO:0016020	membrane	CC	5.15455e-09	3.70536e-07	867	24454	2433	80823	Over	2	BnaA05g16860D,BnaA03g35730D,BnaA06g09030D,BnaA02g20860D,BnaA08g13470D,BnaA09g25890D,BnaA03g24950D,BnaA02g23980D,BnaA05g03210D,BnaA01g19500D,BnaA03g31290D,BnaA05g34600D,BnaA04g12350D,BnaA01g29410D,BnaAnng40850D,BnaA02g07900D,BnaA09g09990D,BnaA02g21890D,BnaAnng27100D,BnaA06g24280D,BnaAnng41100D,BnaA02g15140D,BnaA09g10240D,BnaA04g05980D,BnaA04g05530D,BnaA05g00280D,BnaA09g39170D,BnaA06g05410D,BnaA08g…
GO:0005886	plasma membrane	CC	8.20978e-08	4.39023e-06	547	14807	2433	80823	Over	3	BnaA06g09030D,BnaA02g23980D,BnaA05g03210D,BnaA01g19500D,BnaA04g12350D,BnaA02g07900D,BnaA09g09990D,BnaA06g24280D,BnaAnng41100D,BnaA04g05980D,BnaA05g00280D,BnaA09g39170D,BnaA08g21880D,BnaAnng05600D,BnaA02g32150D,BnaA03g01470D,BnaA06g36300D,BnaA01g33320D,BnaA06g01500D,BnaA02g00180D,BnaA09g28590D,BnaA06g19660D,BnaA10g08190D,BnaA10g23290D,BnaA06g31440D,BnaA09g25950D,BnaA02g18860D,BnaA03g56630D,BnaA06g…
GO:0005737	cytoplasm	CC	1.84116e-07	8.77552e-06	1378	41554	2433	80823	Over	4	BnaA05g16860D,BnaA02g32350D,BnaA06g09030D,BnaA08g24700D,BnaAnng06570D,BnaA03g39720D,BnaAnng01940D,BnaA06g27160D,BnaA05g36800D,BnaA04g14230D,BnaA08g13470D,BnaA07g16660D,BnaA05g18150D,BnaA09g25890D,BnaA03g24950D,BnaA05g03210D,BnaA03g36910D,BnaA01g19500D,BnaA03g31290D,BnaA03g37290D,BnaA05g34600D,BnaA04g12350D,BnaA01g29410D,BnaA07g30580D,BnaAnng40850D,BnaA02g07900D,BnaA09g09990D,BnaA01g00480D,BnaA09g…
GO:0009536	plastid	CC	2.50671e-07	1.14499e-05	564	15447	2433	80823	Over	5	BnaA05g16860D,BnaA02g32350D,BnaA06g09030D,BnaA08g24700D,BnaAnng06570D,BnaA03g39720D,BnaAnng01940D,BnaA04g14230D,BnaA08g13470D,BnaA07g16660D,BnaA05g18150D,BnaA03g24950D,BnaA03g36910D,BnaA01g19500D,BnaA03g31290D,BnaA03g37290D,BnaA04g12350D,BnaA01g29410D,BnaA07g30580D,BnaAnng40850D,BnaA09g09990D,BnaA09g00710D,BnaA02g21890D,BnaAnng27100D,BnaA04g00760D,BnaAnng41100D,BnaA02g15140D,BnaA07g12810D,BnaA02g…
GO:0000786	nucleosome	CC	3.17467e-07	1.37831e-05	18	186	2433	80823	Over	4	BnaA02g31240D,BnaA07g37430D,BnaA09g53380D,BnaA02g00780D,BnaA04g16620D,BnaA09g49340D,BnaA10g13680D,BnaA09g33930D,BnaA09g33890D,BnaA02g00480D,BnaAnng15490D,BnaA07g37600D,BnaA06g04320D,BnaA01g25520D,BnaA03g09200D,BnaA05g20240D,BnaA03g22040D,BnaA03g08700D
GO:0009507	chloroplast	CC	5.31409e-07	2.15762e-05	550	15100	2433	80823	Over	6	BnaA05g16860D,BnaA02g32350D,BnaA06g09030D,BnaA08g24700D,BnaAnng06570D,BnaA03g39720D,BnaAnng01940D,BnaA04g14230D,BnaA08g13470D,BnaA07g16660D,BnaA05g18150D,BnaA03g24950D,BnaA03g36910D,BnaA01g19500D,BnaA03g31290D,BnaA03g37290D,BnaA04g12350D,BnaA01g29410D,BnaA07g30580D,BnaAnng40850D,BnaA09g09990D,BnaA09g00710D,BnaA02g21890D,BnaAnng27100D,BnaA04g00760D,BnaAnng41100D,BnaA02g15140D,BnaA07g12810D,BnaA02g…
GO:0005774	vacuolar membrane	CC	6.63558e-07	2.59795e-05	138	3041	2433	80823	Over	4	BnaA08g13470D,BnaA09g25890D,BnaA05g03210D,BnaA02g07900D,BnaA04g05980D,BnaA04g05530D,BnaA08g21880D,BnaA06g15400D,BnaA01g33320D,BnaA05g05620D,BnaA09g02410D,BnaA06g19660D,BnaA04g12260D,BnaA02g18860D,BnaA03g07720D,BnaA02g14900D,BnaA06g35830D,BnaA05g18920D,BnaA05g18980D,BnaA04g03210D,BnaAnng07880D,BnaA09g18060D,BnaA07g20570D,BnaA09g54250D,BnaA03g44920D,BnaA04g06420D,BnaA07g20590D,BnaA02g02720D,BnaA02g…
GO:0071944	cell periphery	CC	7.03167e-07	2.72866e-05	612	17048	2433	80823	Over	3	BnaA06g09030D,BnaA02g23980D,BnaA05g03210D,BnaA01g19500D,BnaA04g12350D,BnaA02g07900D,BnaA09g09990D,BnaA06g24280D,BnaAnng41100D,BnaA04g05980D,BnaA05g00280D,BnaA09g39170D,BnaA08g21880D,BnaA06g15400D,BnaAnng05600D,BnaA02g32150D,BnaA03g01470D,BnaA06g36300D,BnaA01g33320D,BnaA06g01500D,BnaA02g00180D,BnaA09g28590D,BnaA06g19660D,BnaA10g08190D,BnaA10g23290D,BnaA06g31440D,BnaA09g25950D,BnaA02g18860D,BnaA03g…
GO:0032993	protein-DNA complex	CC	7.47359e-07	2.87471e-05	19	209	2433	80823	Over	3	BnaA02g31240D,BnaA07g37430D,BnaA09g53380D,BnaA02g00780D,BnaA04g16620D,BnaA09g49340D,BnaA10g13680D,BnaA09g33930D,BnaA09g33890D,BnaA02g00480D,BnaAnng15490D,BnaA07g37600D,BnaA06g04320D,BnaA01g25520D,BnaA03g09200D,BnaA05g20240D,BnaA03g22040D,BnaA03g08700D,BnaA03g22490D
GO:0005829	cytosol	CC	4.22455e-05	0.00117245	369	10060	2433	80823	Over	5	BnaA02g32350D,BnaA05g36800D,BnaA08g13470D,BnaA09g25890D,BnaA03g36910D,BnaA03g31290D,BnaA04g12350D,BnaA01g29410D,BnaAnng40850D,BnaA02g07900D,BnaA09g09990D,BnaA02g21890D,BnaAnng06350D,BnaA06g17310D,BnaAnng12180D,BnaA04g05980D,BnaA04g05530D,BnaA07g09420D,BnaA08g21880D,BnaAnng05600D,BnaA03g35400D,BnaA09g02410D,BnaA07g13040D,BnaA06g10080D,BnaA09g28590D,BnaA08g07580D,BnaA03g08200D,BnaA04g12260D,BnaA01g…
GO:0009570	chloroplast stroma	CC	9.84259e-05	0.00246659	126	2984	2433	80823	Over	6	BnaA08g24700D,BnaA07g16660D,BnaA03g36910D,BnaA03g31290D,BnaA03g37290D,BnaA01g29410D,BnaA07g30580D,BnaAnng40850D,BnaA02g07730D,BnaA04g05980D,BnaA06g05410D,BnaA02g19550D,BnaA07g33040D,BnaA05g34460D,BnaA01g30270D,BnaA09g26420D,BnaA02g18860D,BnaA05g25830D,BnaA07g26680D,BnaA06g14510D,BnaA04g00080D,BnaA09g20620D,BnaA03g34770D,BnaAnng22300D,BnaA08g20600D,BnaA07g20570D,BnaA09g11300D,BnaA02g15650D,BnaA07g…
GO:0009532	plastid stroma	CC	0.000106867	0.00264753	128	3045	2433	80823	Over	5	BnaA08g24700D,BnaA07g16660D,BnaA03g36910D,BnaA03g31290D,BnaA03g37290D,BnaA01g29410D,BnaA07g30580D,BnaAnng40850D,BnaA02g07730D,BnaA04g05980D,BnaA06g05410D,BnaA02g19550D,BnaA05g35160D,BnaA07g33040D,BnaA05g34460D,BnaA01g30270D,BnaA09g26420D,BnaA02g18860D,BnaA05g25830D,BnaA07g26680D,BnaA06g14510D,BnaA03g46100D,BnaA04g00080D,BnaA09g20620D,BnaA03g34770D,BnaAnng22300D,BnaA08g20600D,BnaA07g20570D,BnaA09g…
GO:0005777	peroxisome	CC	0.000128111	0.00308663	50	971	2433	80823	Over	6	BnaA06g27160D,BnaA04g12350D,BnaA01g29410D,BnaA01g00480D,BnaA01g00460D,BnaA06g05410D,BnaA05g05620D,BnaA06g10080D,BnaA06g14510D,BnaAnng22300D,BnaA05g31340D,BnaA09g04900D,BnaA07g20930D,BnaA08g05600D,BnaA09g03080D,BnaA05g10480D,BnaA08g10180D,BnaA04g05950D,BnaA01g05410D,BnaA03g19840D,BnaA05g25050D,BnaA03g01490D,BnaA03g28400D,BnaA08g23520D,BnaA08g25110D,BnaA06g37500D,BnaA02g01240D,BnaA02g04430D,BnaA04g…
GO:0044464	cell part	CC	0.000174439	0.00404717	2102	67568	2433	80823	Over	2	BnaA05g16860D,BnaA02g32350D,BnaA06g09030D,BnaA08g24700D,BnaAnng06570D,BnaA03g39720D,BnaAnng01940D,BnaA06g27160D,BnaA05g36800D,BnaA04g14230D,BnaA08g13470D,BnaA07g16660D,BnaA05g18150D,BnaA09g25890D,BnaA03g24950D,BnaA02g23980D,BnaA05g03210D,BnaA03g36910D,BnaA01g19500D,BnaA03g31290D,BnaA03g37290D,BnaA05g34600D,BnaA04g12350D,BnaA01g29410D,BnaA07g30580D,BnaA02g34260D,BnaAnng40850D,BnaA02g07900D,BnaA09g…
GO:0000785	chromatin	CC	0.000212894	0.00483699	22	332	2433	80823	Over	5	BnaA02g31240D,BnaA07g37430D,BnaA09g53380D,BnaA02g00780D,BnaA04g16620D,BnaA09g49340D,BnaA10g13680D,BnaA09g33930D,BnaA09g33890D,BnaA02g00480D,BnaA02g05290D,BnaAnng15490D,BnaA07g37600D,BnaA06g04320D,BnaA01g25520D,BnaA03g09200D,BnaA09g28140D,BnaA03g22510D,BnaA05g20240D,BnaA03g22040D,BnaA03g08700D,BnaAnng15950D
GO:0044444	cytoplasmic part	CC	0.000219264	0.00495604	1145	35064	2433	80823	Over	4	BnaA05g16860D,BnaA02g32350D,BnaA06g09030D,BnaA08g24700D,BnaAnng06570D,BnaA03g39720D,BnaAnng01940D,BnaA06g27160D,BnaA05g36800D,BnaA04g14230D,BnaA08g13470D,BnaA07g16660D,BnaA05g18150D,BnaA09g25890D,BnaA03g24950D,BnaA05g03210D,BnaA03g36910D,BnaA01g19500D,BnaA03g31290D,BnaA03g37290D,BnaA05g34600D,BnaA04g12350D,BnaA01g29410D,BnaA07g30580D,BnaAnng40850D,BnaA02g07900D,BnaA09g09990D,BnaA01g00480D,BnaA09g…
GO:0044434	chloroplast part	CC	0.00101552	0.0178837	196	5194	2433	80823	Over	5	BnaA05g16860D,BnaA08g24700D,BnaA07g16660D,BnaA03g24950D,BnaA03g36910D,BnaA03g31290D,BnaA03g37290D,BnaA01g29410D,BnaA07g30580D,BnaAnng40850D,BnaAnng27100D,BnaA02g07730D,BnaA04g05980D,BnaA09g39170D,BnaA06g05410D,BnaA02g19550D,BnaA09g21170D,BnaA07g33040D,BnaA05g34460D,BnaA08g29920D,BnaA01g30270D,BnaA09g12200D,BnaA09g26420D,BnaA02g18860D,BnaA04g15760D,BnaA05g25830D,BnaA07g26680D,BnaA07g02300D,BnaA03g…
GO:0044435	plastid part	CC	0.00155215	0.0262787	198	5297	2433	80823	Over	4	BnaA05g16860D,BnaA08g24700D,BnaA07g16660D,BnaA03g24950D,BnaA03g36910D,BnaA03g31290D,BnaA03g37290D,BnaA01g29410D,BnaA07g30580D,BnaAnng40850D,BnaAnng27100D,BnaA02g07730D,BnaA04g05980D,BnaA09g39170D,BnaA06g05410D,BnaA02g19550D,BnaA05g35160D,BnaA09g21170D,BnaA07g33040D,BnaA05g34460D,BnaA08g29920D,BnaA01g30270D,BnaA09g12200D,BnaA09g26420D,BnaA02g18860D,BnaA04g15760D,BnaA05g25830D,BnaA07g26680D,BnaA07g…
GO:0017119	Golgi transport complex	CC	0.00173562	0.0282925	6	43	2433	80823	Over	4	BnaA03g03730D,BnaA03g38660D,BnaA07g26710D,BnaA02g11250D,BnaA05g34780D,BnaA07g02250D
GO:0044427	chromosomal part	CC	0.00267948	0.0398289	31	598	2433	80823	Over	4	BnaA02g31240D,BnaA07g37430D,BnaA09g53380D,BnaA02g00780D,BnaA04g16620D,BnaA09g49340D,BnaA10g13680D,BnaA09g33930D,BnaA09g33890D,BnaA02g00480D,BnaA05g14810D,BnaA02g05290D,BnaA10g22170D,BnaAnng15490D,BnaA07g37600D,BnaA06g04320D,BnaA01g25520D,BnaA03g09200D,BnaA09g28140D,BnaA03g22510D,BnaA05g20240D,BnaA02g00300D,BnaA03g22040D,BnaA03g08700D,BnaA03g03080D,BnaA03g26370D,BnaA05g25850D,BnaA08g21220D,BnaA03g…
GO:0003824	catalytic activity	MF	1.28792e-16	4.34427e-14	1168	32245	2433	80823	Over	2	BnaA02g32350D,BnaA06g09030D,BnaA04g24160D,BnaA02g20860D,BnaA10g24140D,BnaA10g30140D,BnaAnng06570D,BnaA03g39720D,BnaAnng01940D,BnaA05g36800D,BnaA06g31960D,BnaA04g14230D,BnaA08g13470D,BnaA07g16660D,BnaA05g18150D,BnaA09g01260D,BnaA06g37870D,BnaA03g36910D,BnaA01g19500D,BnaA03g31290D,BnaA03g37290D,BnaA04g12350D,BnaA01g29410D,BnaAnng40850D,BnaA03g57230D,BnaA09g00710D,BnaA02g21890D,BnaAnng06350D,BnaAnng…
GO:0016491	oxidoreductase activity	MF	1.38305e-13	2.88794e-11	276	6018	2433	80823	Over	3	BnaA04g24160D,BnaA02g20860D,BnaA06g31960D,BnaA05g18150D,BnaA09g01260D,BnaA06g37870D,BnaA03g31290D,BnaA04g12350D,BnaA01g29410D,BnaA03g57230D,BnaA02g15140D,BnaA07g12810D,BnaA02g07730D,BnaA06g33060D,BnaA02g32150D,BnaA02g33230D,BnaA07g33040D,BnaA06g10080D,BnaA06g11010D,BnaA06g32050D,BnaA09g26420D,BnaA03g21990D,BnaA06g14510D,BnaA07g25540D,BnaA04g19410D,BnaA03g15200D,BnaA09g41460D,BnaA03g01120D,BnaA02g…
GO:0043176	amine binding	MF	7.62934e-10	6.55974e-08	25	256	2433	80823	Over	3	BnaA02g18860D,BnaA07g20570D,BnaA07g20590D,BnaA09g25320D,BnaA07g02330D,BnaA04g17910D,BnaA07g20560D,BnaA07g34210D,BnaA01g02930D,BnaA02g09370D,BnaA01g12490D,BnaA08g07670D,BnaA03g14140D,BnaAnng01030D,BnaA02g05780D,BnaA02g35780D,BnaA02g01540D,BnaA06g13760D,BnaA09g45080D,BnaA09g45070D,BnaA06g19810D,BnaA07g23140D,BnaAnng17990D,BnaA06g13400D,BnaA07g27660D
GO:0031406	carboxylic acid binding	MF	1.18296e-09	9.60604e-08	34	413	2433	80823	Over	3	BnaA02g18860D,BnaA04g00080D,BnaA07g20570D,BnaA07g20590D,BnaA09g25320D,BnaA07g02330D,BnaA04g17910D,BnaAnng26820D,BnaA07g20560D,BnaA07g34210D,BnaA01g02930D,BnaA02g09370D,BnaAnng13200D,BnaA01g12490D,BnaA08g07670D,BnaA03g14140D,BnaAnng01030D,BnaA02g05780D,BnaA02g35780D,BnaA02g01540D,BnaA05g34430D,BnaA07g02890D,BnaA06g13760D,BnaA09g45080D,BnaA07g24810D,BnaA04g24820D,BnaA09g45070D,BnaA06g19810D,BnaA03g…
GO:0016597	amino acid binding	MF	2.08193e-09	1.63023e-07	24	247	2433	80823	Over	4	BnaA02g18860D,BnaA07g20570D,BnaA07g20590D,BnaA09g25320D,BnaA07g02330D,BnaA04g17910D,BnaA07g20560D,BnaA07g34210D,BnaA01g02930D,BnaA02g09370D,BnaA01g12490D,BnaA03g14140D,BnaAnng01030D,BnaA02g05780D,BnaA02g35780D,BnaA02g01540D,BnaA06g13760D,BnaA09g45080D,BnaA09g45070D,BnaA06g19810D,BnaA07g23140D,BnaAnng17990D,BnaA06g13400D,BnaA07g27660D
GO:0016705	oxidoreductase activity, acting on paired donors, with incorporation or reduction of molecular oxygen	MF	1.05878e-07	5.5937e-06	82	1536	2433	80823	Over	4	BnaA04g24160D,BnaA02g20860D,BnaA09g01260D,BnaA03g57230D,BnaA07g12810D,BnaA06g33060D,BnaA02g32150D,BnaA06g11010D,BnaA06g32050D,BnaA04g19410D,BnaA03g15200D,BnaA01g00510D,BnaA09g21050D,BnaA06g08960D,BnaAnng19730D,BnaA02g33780D,BnaA09g07610D,BnaA04g17870D,BnaAnng29550D,BnaA05g19010D,BnaA09g06580D,BnaA01g00280D,BnaA04g06630D,BnaA03g49840D,BnaA10g04340D,BnaA04g17860D,BnaA04g26260D,BnaA03g40090D,BnaA08g…
GO:0016740	transferase activity	MF	1.22936e-07	6.12584e-06	460	12208	2433	80823	Over	3	BnaAnng06570D,BnaA03g39720D,BnaAnng01940D,BnaA05g36800D,BnaA03g36910D,BnaA04g12350D,BnaA09g00710D,BnaA02g21890D,BnaAnng06350D,BnaA02g19550D,BnaAnng27160D,BnaA03g35400D,BnaA01g33320D,BnaA06g01500D,BnaA10g08190D,BnaAnng06640D,BnaA01g18670D,BnaA09g25950D,BnaA02g18860D,BnaA05g11710D,BnaA10g19040D,BnaAnng10750D,BnaA09g18250D,BnaA03g02560D,BnaA06g27590D,BnaA05g16960D,BnaAnng38820D,BnaAnng35430D,BnaA03g…
GO:0051213	dioxygenase activity	MF	9.87223e-07	3.69998e-05	40	622	2433	80823	Over	4	BnaA02g20860D,BnaA09g01260D,BnaA03g57230D,BnaA03g15200D,BnaA06g08960D,BnaA02g33780D,BnaA04g17870D,BnaA10g07180D,BnaA03g49840D,BnaA10g04340D,BnaA04g17860D,BnaA05g15510D,BnaA06g12620D,BnaA06g08950D,BnaA01g25140D,BnaA02g22360D,BnaAnng12450D,BnaA02g11430D,BnaA07g38540D,BnaA09g45210D,BnaA03g01650D,BnaA05g34430D,BnaA07g02890D,BnaA08g07840D,BnaA08g24080D,BnaA07g24810D,BnaA02g19810D,BnaA04g24820D,BnaA06g…
GO:0016706	oxidoreductase activity, acting on paired donors, with incorporation or reduction of molecular oxygen, 2-oxoglutarate as one donor, and incorporation of one atom each of oxygen into both donors	MF	4.09008e-06	0.00014348	32	477	2433	80823	Over	5	BnaA02g20860D,BnaA09g01260D,BnaA03g57230D,BnaA03g15200D,BnaA06g08960D,BnaA02g33780D,BnaA04g17870D,BnaA10g04340D,BnaA04g17860D,BnaA05g15510D,BnaA06g08950D,BnaA01g25140D,BnaAnng12450D,BnaA09g45210D,BnaA03g01650D,BnaA05g34430D,BnaA07g02890D,BnaA08g07840D,BnaA08g24080D,BnaA07g24810D,BnaA02g19810D,BnaA04g24820D,BnaA06g20450D,BnaA04g17900D,BnaA03g41250D,BnaA06g22730D,BnaAnng21950D,BnaA08g14510D,BnaAnng…
GO:0048037	cofactor binding	MF	1.05127e-05	0.000334046	86	1793	2433	80823	Over	3	BnaA06g37870D,BnaA01g29410D,BnaA02g19550D,BnaA05g11710D,BnaAnng10750D,BnaA06g05000D,BnaA09g10030D,BnaAnng41330D,BnaA07g25530D,BnaA07g14100D,BnaA09g01980D,BnaA03g44600D,BnaA09g11300D,BnaA03g02450D,BnaA02g15650D,BnaA04g06410D,BnaA02g09960D,BnaA03g51850D,BnaA03g49250D,BnaAnng31940D,BnaA03g54760D,BnaA10g19070D,BnaA09g25320D,BnaA06g15690D,BnaA04g05950D,BnaA01g00280D,BnaA10g09270D,BnaA03g19840D,BnaA06g…
GO:0004364	glutathione transferase activity	MF	4.02264e-05	0.00112352	16	164	2433	80823	Over	5	BnaA02g18860D,BnaA04g28600D,BnaA07g20570D,BnaA07g20590D,BnaA09g14510D,BnaA04g17910D,BnaA07g20560D,BnaA07g34210D,BnaA07g09120D,BnaA03g14140D,BnaA04g28590D,BnaA09g45080D,BnaA09g45070D,BnaA06g34160D,BnaA04g28630D,BnaA09g29540D
GO:0000287	magnesium ion binding	MF	6.75878e-05	0.00177469	29	462	2433	80823	Over	6	BnaA03g36910D,BnaA04g05530D,BnaA03g02560D,BnaA08g20600D,BnaA05g08630D,BnaA06g12800D,BnaA05g03160D,BnaA10g19790D,BnaA07g17380D,BnaA05g35800D,BnaA10g07100D,BnaA03g50340D,BnaA03g38640D,BnaA10g09270D,BnaA02g02020D,BnaA09g09560D,BnaA03g00820D,BnaA07g30400D,BnaA03g52820D,BnaA06g22820D,BnaA09g09830D,BnaA01g21560D,BnaA03g19950D,BnaAnng25850D,BnaA10g22870D,BnaA09g52300D,BnaA09g52310D,BnaA03g22980D,BnaA10g…
GO:0043295	glutathione binding	MF	7.45535e-05	0.00193442	10	74	2433	80823	Over	4	BnaA02g18860D,BnaA07g20570D,BnaA07g20590D,BnaA04g17910D,BnaA07g20560D,BnaA07g34210D,BnaA03g14140D,BnaA06g13760D,BnaA09g45080D,BnaA09g45070D
GO:0016844	strictosidine synthase activity	MF	9.62366e-05	0.00243929	9	62	2433	80823	Over	6	BnaA01g33320D,BnaA09g36370D,BnaA03g19400D,BnaA09g36360D,BnaA08g25180D,BnaA07g17130D,BnaA04g02970D,BnaA01g19460D,BnaA06g07310D
GO:0030955	potassium ion binding	MF	0.00013394	0.00315766	8	51	2433	80823	Over	7	BnaA03g36910D,BnaA03g02560D,BnaA05g35800D,BnaA03g52820D,BnaA06g22820D,BnaA10g22870D,BnaA09g52300D,BnaA09g52310D
GO:0004743	pyruvate kinase activity	MF	0.00013394	0.00315766	8	51	2433	80823	Over	6	BnaA03g36910D,BnaA03g02560D,BnaA05g35800D,BnaA03g52820D,BnaA06g22820D,BnaA10g22870D,BnaA09g52300D,BnaA09g52310D
GO:0046872	metal ion binding	MF	0.00030207	0.00665616	378	10574	2433	80823	Over	5	BnaA04g24160D,BnaA08g24700D,BnaA09g01260D,BnaA03g36910D,BnaA01g19500D,BnaA03g31290D,BnaA03g57230D,BnaA02g21890D,BnaAnng41100D,BnaA07g12810D,BnaA04g05530D,BnaA06g33060D,BnaA02g19550D,BnaA02g32150D,BnaA07g13040D,BnaA06g10080D,BnaA06g19660D,BnaA06g11010D,BnaA07g36180D,BnaA03g08200D,BnaA06g32050D,BnaA09g26420D,BnaA05g11710D,BnaA07g26680D,BnaA03g02560D,BnaA07g26660D,BnaA06g14510D,BnaA02g14900D,BnaA04g…
GO:0043169	cation binding	MF	0.000321576	0.00701548	379	10613	2433	80823	Over	4	BnaA04g24160D,BnaA08g24700D,BnaA09g01260D,BnaA03g36910D,BnaA01g19500D,BnaA03g31290D,BnaA03g57230D,BnaA02g21890D,BnaAnng41100D,BnaA07g12810D,BnaA04g05530D,BnaA06g33060D,BnaA02g19550D,BnaA02g32150D,BnaA07g13040D,BnaA06g10080D,BnaA06g19660D,BnaA06g11010D,BnaA07g36180D,BnaA03g08200D,BnaA06g32050D,BnaA09g26420D,BnaA05g11710D,BnaA07g26680D,BnaA03g02560D,BnaA07g26660D,BnaA06g14510D,BnaA02g14900D,BnaA04g…
GO:0008146	sulfotransferase activity	MF	0.000335481	0.0072755	11	105	2433	80823	Over	5	BnaAnng01940D,BnaA09g53480D,BnaA07g31230D,BnaAnng33290D,BnaA01g03840D,BnaAnng27200D,BnaA07g22430D,BnaA07g22410D,BnaA07g22400D,BnaA09g53490D,BnaA03g55570D
GO:0016840	carbon-nitrogen lyase activity	MF	0.00036426	0.00779161	11	106	2433	80823	Over	4	BnaA01g33320D,BnaA09g36370D,BnaA03g19400D,BnaA09g36360D,BnaA08g25180D,BnaA04g04830D,BnaA07g17130D,BnaA04g02970D,BnaA01g19460D,BnaA06g07310D,BnaA04g11940D
GO:0042277	peptide binding	MF	0.000420858	0.00878791	14	162	2433	80823	Over	3	BnaA02g18860D,BnaA07g20570D,BnaA07g20590D,BnaAnng32910D,BnaA04g17910D,BnaA09g43350D,BnaA07g20560D,BnaA07g34210D,BnaA03g14140D,BnaA06g13760D,BnaA09g45080D,BnaA05g34780D,BnaA09g45070D,BnaA07g02250D
GO:0005515	protein binding	MF	0.000595866	0.0116646	522	15161	2433	80823	Over	3	BnaA02g32350D,BnaA03g35730D,BnaA05g03210D,BnaA04g12350D,BnaA09g09990D,BnaAnng27100D,BnaA04g05980D,BnaA08g21350D,BnaA07g09420D,BnaA06g05410D,BnaA08g21880D,BnaA03g55610D,BnaA03g15020D,BnaA08g06170D,BnaA02g33230D,BnaA07g13040D,BnaA01g20350D,BnaA09g28590D,BnaA09g54760D,BnaA02g18860D,BnaA09g21280D,BnaA06g02010D,BnaA05g25830D,BnaA04g21870D,BnaA09g18250D,BnaA08g13430D,BnaA04g18670D,BnaA03g21360D,BnaA01g…
GO:0016829	lyase activity	MF	0.000658495	0.0127766	66	1447	2433	80823	Over	3	BnaA10g24140D,BnaAnng40850D,BnaA01g33320D,BnaA05g34460D,BnaAnng10750D,BnaA09g36370D,BnaA03g19400D,BnaA06g05000D,BnaA09g10030D,BnaA07g25530D,BnaA02g34770D,BnaA07g14100D,BnaA09g36360D,BnaA06g38980D,BnaA05g04860D,BnaA07g13710D,BnaA04g08640D,BnaA03g49250D,BnaA03g48400D,BnaA04g24600D,BnaA06g04580D,BnaA10g07100D,BnaA06g15160D,BnaA10g09270D,BnaA08g25180D,BnaA04g04830D,BnaA07g05380D,BnaA03g28870D,BnaA05g…
GO:0043167	ion binding	MF	0.000678606	0.0130513	381	10776	2433	80823	Over	3	BnaA04g24160D,BnaA08g24700D,BnaA09g01260D,BnaA03g36910D,BnaA01g19500D,BnaA03g31290D,BnaA03g57230D,BnaA02g21890D,BnaAnng41100D,BnaA07g12810D,BnaA04g05530D,BnaA06g33060D,BnaA02g19550D,BnaA02g32150D,BnaA07g13040D,BnaA06g10080D,BnaA06g19660D,BnaA06g11010D,BnaA07g36180D,BnaA03g08200D,BnaA06g32050D,BnaA09g26420D,BnaA05g11710D,BnaA07g26680D,BnaA03g02560D,BnaA07g26660D,BnaA06g14510D,BnaA02g14900D,BnaA04g…
GO:0080131	hydroxyjasmonate sulfotransferase activity	MF	0.000870643	0.0159074	3	7	2433	80823	Over	6	BnaAnng01940D,BnaAnng33290D,BnaA03g55570D
GO:0005544	calcium-dependent phospholipid binding	MF	0.000893051	0.0160493	6	38	2433	80823	Over	5	BnaA06g23960D,BnaA08g06260D,BnaAnng04520D,BnaA04g22190D,BnaA04g22180D,BnaA03g18070D
GO:0010177	2-(2'-methylthio)ethylmalate synthase activity	MF	0.00142372	0.0246257	4	17	2433	80823	Over	6	BnaAnng06570D,BnaA03g39720D,BnaA02g33040D,BnaA03g39710D
GO:0022804	active transmembrane transporter activity	MF	0.00142644	0.0246257	100	2427	2433	80823	Over	4	BnaA03g24950D,BnaA05g34600D,BnaA06g24280D,BnaA09g21170D,BnaA03g56630D,BnaA09g21160D,BnaA06g14510D,BnaA03g11350D,BnaA05g18920D,BnaA05g18980D,BnaA08g07320D,BnaA09g26960D,BnaA07g26030D,BnaAnng41330D,BnaAnng07880D,BnaA09g54840D,BnaA06g17150D,BnaA02g33520D,BnaA07g13710D,BnaA09g34730D,BnaA05g00360D,BnaAnng29420D,BnaA10g22050D,BnaA09g32410D,BnaA03g50340D,BnaA01g08290D,BnaA08g23780D,BnaA09g43200D,BnaA03g…
GO:0016620	oxidoreductase activity, acting on the aldehyde or oxo group of donors, NAD or NADP as acceptor	MF	0.00162988	0.027175	15	218	2433	80823	Over	5	BnaA04g12350D,BnaA09g41460D,BnaA04g06410D,BnaA10g19070D,BnaA01g05410D,BnaAnng14390D,BnaA04g13980D,BnaA10g11850D,BnaA03g28400D,BnaA05g05760D,BnaA09g29890D,BnaA06g20750D,BnaA07g16940D,BnaA09g45450D,BnaA07g20300D
GO:0050662	coenzyme binding	MF	0.00168921	0.0279517	58	1278	2433	80823	Over	4	BnaA06g37870D,BnaA01g29410D,BnaA07g14100D,BnaA09g01980D,BnaA03g44600D,BnaA09g11300D,BnaA04g06410D,BnaAnng31940D,BnaA10g19070D,BnaA09g25320D,BnaA06g15690D,BnaA04g05950D,BnaA01g00280D,BnaA10g09270D,BnaA06g37880D,BnaA05g25050D,BnaA04g13980D,BnaA03g40090D,BnaA10g11850D,BnaA02g02020D,BnaA10g14530D,BnaA10g29720D,BnaA03g38360D,BnaA02g26010D,BnaA09g11480D,BnaAnng29170D,BnaA03g00820D,BnaA01g02930D,BnaA01g…
GO:0019137	thioglucosidase activity	MF	0.00173562	0.0282925	6	43	2433	80823	Over	6	BnaA08g05610D,BnaA09g26590D,BnaA01g24750D,BnaA08g05600D,BnaA03g24520D,BnaAnng35370D
GO:0008508	bile acid:sodium symporter activity	MF	0.00178709	0.0287302	4	18	2433	80823	Over	7	BnaA03g24950D,BnaA09g21170D,BnaA09g21160D,BnaA04g22200D
GO:0005506	iron ion binding	MF	0.0020164	0.0321524	72	1667	2433	80823	Over	7	BnaA04g24160D,BnaA09g01260D,BnaA03g31290D,BnaA03g57230D,BnaA07g12810D,BnaA06g33060D,BnaA02g32150D,BnaA06g11010D,BnaA06g32050D,BnaA06g14510D,BnaA05g22930D,BnaA08g11780D,BnaA01g00510D,BnaA09g21050D,BnaAnng19730D,BnaA01g11800D,BnaA04g23960D,BnaAnng29550D,BnaA05g19010D,BnaA09g06580D,BnaA04g06630D,BnaA03g49840D,BnaA04g26260D,BnaA05g11950D,BnaA01g04300D,BnaA02g32140D,BnaA05g19960D,BnaA07g38190D,BnaAnng…
GO:0016667	oxidoreductase activity, acting on a sulfur group of donors	MF	0.00220623	0.0350456	31	592	2433	80823	Over	4	BnaA03g31290D,BnaA07g33040D,BnaA06g10080D,BnaA03g01120D,BnaA06g17150D,BnaA09g34730D,BnaAnng31940D,BnaA06g01250D,BnaA07g00150D,BnaA03g25580D,BnaA05g00170D,BnaA02g26010D,BnaA04g10240D,BnaA01g31570D,BnaA08g20380D,BnaAnng30230D,BnaAnng04400D,BnaA09g14480D,BnaA04g03030D,BnaA03g42050D,BnaA05g08540D,BnaA06g13760D,BnaA01g07200D,BnaA03g02070D,BnaA03g45080D,BnaA03g19420D,BnaA09g09760D,BnaA01g35510D,BnaA07g…
GO:0019842	vitamin binding	MF	0.00236953	0.0369765	28	521	2433	80823	Over	4	BnaA02g19550D,BnaA05g11710D,BnaAnng10750D,BnaA06g05000D,BnaA09g10030D,BnaA07g25530D,BnaA02g15650D,BnaA02g09960D,BnaA03g51850D,BnaA03g49250D,BnaA10g09270D,BnaA03g31030D,BnaA08g23190D,BnaA03g28870D,BnaAnng30850D,BnaA09g10660D,BnaA09g18890D,BnaA05g34430D,BnaA07g02890D,BnaA07g00220D,BnaA08g14930D,BnaA09g17280D,BnaA07g24810D,BnaA09g21600D,BnaA04g24820D,BnaA03g41250D,BnaAnng21950D,BnaA06g29040D
GO:0016782	transferase activity, transferring sulfur-containing groups	MF	0.00254043	0.038768	12	154	2433	80823	Over	4	BnaAnng01940D,BnaA09g53480D,BnaA07g31230D,BnaAnng33290D,BnaA01g03840D,BnaAnng27200D,BnaA07g22430D,BnaA07g22410D,BnaA03g20210D,BnaA07g22400D,BnaA09g53490D,BnaA03g55570D
GO:0046912	transferase activity, transferring acyl groups, acyl groups converted into alkyl on transfer	MF	0.00261671	0.0395296	8	79	2433	80823	Over	5	BnaAnng06570D,BnaA03g39720D,BnaA03g02450D,BnaA02g33040D,BnaA03g39710D,BnaAnng15280D,BnaA03g39700D,BnaA05g03050D
GO:0016903	oxidoreductase activity, acting on the aldehyde or oxo group of donors	MF	0.00262329	0.0395296	19	313	2433	80823	Over	4	BnaA04g12350D,BnaA09g26420D,BnaA09g41460D,BnaA04g06410D,BnaA08g17560D,BnaA10g19070D,BnaA01g05410D,BnaAnng14390D,BnaA09g29700D,BnaA04g13980D,BnaA10g11850D,BnaA07g09080D,BnaA03g28400D,BnaA05g05760D,BnaA09g29890D,BnaA06g20750D,BnaA07g16940D,BnaA09g45450D,BnaA07g20300D
GO:0005509	calcium ion binding	MF	0.00306515	0.0445055	49	1066	2433	80823	Over	6	BnaA06g19660D,BnaA07g36180D,BnaA04g19410D,BnaA05g10200D,BnaA09g56440D,BnaA08g23730D,BnaA03g38660D,BnaA09g53640D,BnaA06g17100D,BnaA06g23960D,BnaA08g06260D,BnaA02g04230D,BnaA07g28790D,BnaA03g01490D,BnaA03g22080D,BnaAnng04520D,BnaA08g23740D,BnaA04g22190D,BnaA01g15820D,BnaA04g22180D,BnaA08g21680D,BnaA06g37500D,BnaA09g08540D,BnaA06g01060D,BnaA02g14260D,BnaA08g21410D,BnaA03g52310D,BnaA03g36540D,BnaA08g…
GO:0009815	1-aminocyclopropane-1-carboxylate oxidase activity	MF	0.00307594	0.0445148	6	48	2433	80823	Over	6	BnaA03g15200D,BnaA04g17870D,BnaA04g17860D,BnaAnng12450D,BnaA04g17900D,BnaAnng21950D
GO:0080032	methyl jasmonate esterase activity	MF	0.00325302	0.046616	4	21	2433	80823	Over	6	BnaA01g00900D,BnaA04g13790D,BnaA09g41920D,BnaA02g07740D
GO:0019199	transmembrane receptor protein kinase activity	MF	0.0034811	0.0494001	10	120	2433	80823	Over	5	BnaA03g38480D,BnaA07g25460D,BnaA06g19820D,BnaA10g18640D,BnaA02g35780D,BnaA10g23720D,BnaA06g22730D,BnaA10g14990D,BnaA07g27660D,BnaA07g23390D

## Sheet: 3273
Gene ontology analysis of the downregulated genes in RBR comparing to those in An-subgenome of B. napus
GO_ID	GO_Term	GO_Class	Pvalue	AdjustedPv	x1	x2	n	N	EnrichDirect	GOlevl	GeneID
GO:0003735	structural constituent of ribosome	MF	2.10579e-13	9.29496e-10	106	1503	2868	80823	Over	3	BnaAnng16450D,BnaA09g48320D,BnaA02g04070D,BnaA02g23810D,BnaA03g37610D,BnaA05g02780D,BnaA06g28610D,BnaA01g02540D,BnaA08g06730D,BnaAnng24470D,BnaAnng21430D,BnaA01g27320D,BnaA05g04770D,BnaA03g15750D,BnaA07g16120D,BnaA01g07470D,BnaAnng30750D,BnaAnng38170D,BnaA09g49220D,BnaA03g57860D,BnaA02g00470D,BnaA09g55240D,BnaA10g28960D,BnaA01g27990D,BnaA07g16150D,BnaA09g43060D,BnaAnng09380D,BnaAnng21820D,BnaA09g…
GO:0044391	ribosomal subunit	CC	3.9745e-12	8.77172e-09	87	1196	2868	80823	Over	4	BnaAnng16450D,BnaA09g48320D,BnaA02g23810D,BnaA03g37610D,BnaA06g28610D,BnaA08g06730D,BnaAnng21430D,BnaA05g04770D,BnaA07g16120D,BnaA01g07470D,BnaAnng38170D,BnaA03g57860D,BnaA02g00470D,BnaA09g55240D,BnaA07g16150D,BnaA09g43060D,BnaAnng09380D,BnaAnng21820D,BnaA09g09970D,BnaA09g38860D,BnaA03g02870D,BnaA09g44000D,BnaA09g50400D,BnaA09g45620D,BnaA04g18190D,BnaA04g18210D,BnaA07g30090D,BnaA02g08530D,BnaA05g…
GO:0001510	RNA methylation	BP	3.246e-11	4.74808e-08	79	1082	2868	80823	Over	6	BnaAnng16450D,BnaA08g02930D,BnaA08g02260D,BnaA03g37610D,BnaA02g25080D,BnaAnng24470D,BnaAnng21430D,BnaA05g04770D,BnaA01g32490D,BnaA03g35570D,BnaA01g07470D,BnaAnng38170D,BnaA01g00120D,BnaA03g57860D,BnaA05g19160D,BnaA09g55240D,BnaA09g43060D,BnaA01g33840D,BnaA09g09970D,BnaA09g44000D,BnaA09g45620D,BnaA04g18190D,BnaA04g18210D,BnaA02g08530D,BnaA02g36270D,BnaA01g32660D,BnaA08g00080D,BnaA09g35780D,BnaA03g…
GO:0005198	structural molecule activity	MF	4.30275e-11	4.74808e-08	125	1993	2868	80823	Over	2	BnaAnng16450D,BnaA05g20830D,BnaA10g15260D,BnaA09g48320D,BnaA02g04070D,BnaA02g23810D,BnaA03g37610D,BnaA05g02780D,BnaA06g28610D,BnaA01g02540D,BnaA08g06730D,BnaA04g05890D,BnaA01g12040D,BnaAnng24470D,BnaAnng21430D,BnaA09g25070D,BnaA01g27320D,BnaA03g55890D,BnaA05g04770D,BnaA03g15750D,BnaA07g16120D,BnaA01g07470D,BnaAnng30750D,BnaAnng38170D,BnaA09g49220D,BnaA03g57860D,BnaA02g00470D,BnaA03g55880D,BnaA09g…
GO:0005840	ribosome	CC	7.81117e-11	6.8957e-08	125	2008	2868	80823	Over	4	BnaAnng16450D,BnaA09g48320D,BnaA09g29110D,BnaA01g29420D,BnaA02g04070D,BnaA02g23810D,BnaA03g37610D,BnaA09g29090D,BnaA05g02780D,BnaA10g00700D,BnaA06g28610D,BnaA01g02540D,BnaA08g06730D,BnaAnng24470D,BnaAnng21430D,BnaA01g27320D,BnaA05g04770D,BnaA03g15750D,BnaA07g16120D,BnaA01g07470D,BnaAnng30750D,BnaAnng38170D,BnaA09g49220D,BnaA03g57860D,BnaA03g24870D,BnaA02g00470D,BnaA09g55240D,BnaA10g28960D,BnaA09g…
GO:0044444	cytoplasmic part	CC	1.08266e-10	7.96474e-08	1413	35064	2868	80823	Over	4	BnaAnng23230D,BnaA03g32040D,BnaAnng04290D,BnaAnng19090D,BnaA08g24180D,BnaAnng20860D,BnaA02g20140D,BnaA04g06150D,BnaAnng23670D,BnaA08g01590D,BnaA09g26140D,BnaA04g26960D,BnaAnng16450D,BnaA03g36620D,BnaA01g07750D,BnaA02g20120D,BnaA06g33690D,BnaA05g35500D,BnaA09g24910D,BnaA02g16710D,BnaA07g38390D,BnaA05g20830D,BnaA10g15260D,BnaAnng34570D,BnaA09g49150D,BnaAnng33460D,BnaA09g15090D,BnaA09g15080D,BnaA04g…
GO:0022627	cytosolic small ribosomal subunit	CC	1.27139e-10	8.01705e-08	41	440	2868	80823	Over	5	BnaAnng16450D,BnaA06g28610D,BnaA05g04770D,BnaA01g07470D,BnaA02g00470D,BnaA07g16150D,BnaA09g43060D,BnaAnng09380D,BnaA09g09970D,BnaA09g38860D,BnaA03g02870D,BnaA09g44000D,BnaA04g18190D,BnaA04g18210D,BnaA02g08530D,BnaA05g33140D,BnaAnng00820D,BnaA01g08080D,BnaA01g33400D,BnaA01g25960D,BnaA02g13810D,BnaA07g01020D,BnaA02g04810D,BnaA03g10670D,BnaA06g32110D,BnaA04g27270D,BnaA08g23710D,BnaA04g28840D,BnaA09g…
GO:0030529	ribonucleoprotein complex	CC	2.40488e-10	1.32689e-07	150	2567	2868	80823	Over	3	BnaAnng16450D,BnaA09g48320D,BnaA09g29110D,BnaA01g29420D,BnaA04g17180D,BnaA02g04070D,BnaA08g02260D,BnaA02g23810D,BnaA03g37610D,BnaA09g29090D,BnaA05g02780D,BnaA09g47800D,BnaA10g00700D,BnaAnng38210D,BnaA06g28610D,BnaA01g02540D,BnaA08g06730D,BnaAnng24470D,BnaA06g28600D,BnaAnng21430D,BnaA01g23920D,BnaA01g27320D,BnaA05g04770D,BnaA06g39370D,BnaA03g15750D,BnaA07g16120D,BnaA01g07470D,BnaAnng30750D,BnaAnng…
GO:0009451	RNA modification	BP	3.20877e-10	1.57372e-07	103	1593	2868	80823	Over	5	BnaAnng16450D,BnaA08g02930D,BnaA02g05150D,BnaA08g02260D,BnaA06g35330D,BnaA03g37610D,BnaA02g25080D,BnaAnng24470D,BnaAnng21430D,BnaA08g09020D,BnaA05g21210D,BnaA09g48300D,BnaA05g04770D,BnaA01g32490D,BnaA05g33730D,BnaA03g35570D,BnaA01g07470D,BnaA01g33620D,BnaA06g39630D,BnaAnng38170D,BnaA01g00120D,BnaA03g57860D,BnaA05g19160D,BnaA09g55240D,BnaA09g43060D,BnaA01g33840D,BnaA09g09970D,BnaA09g44000D,BnaA09g…
GO:0022626	cytosolic ribosome	CC	4.42916e-10	1.95503e-07	95	1440	2868	80823	Over	5	BnaAnng16450D,BnaA09g48320D,BnaA09g29110D,BnaA01g29420D,BnaA03g37610D,BnaA09g29090D,BnaA10g00700D,BnaA06g28610D,BnaA08g06730D,BnaAnng24470D,BnaAnng21430D,BnaA05g04770D,BnaA07g16120D,BnaA01g07470D,BnaAnng38170D,BnaA03g57860D,BnaA03g24870D,BnaA02g00470D,BnaA09g55240D,BnaA09g51530D,BnaA07g16150D,BnaA09g43060D,BnaAnng09380D,BnaA09g09970D,BnaA09g38860D,BnaA03g02870D,BnaA09g44000D,BnaA09g45620D,BnaA04g…
GO:0005737	cytoplasm	CC	1.16429e-09	4.67197e-07	1635	41554	2868	80823	Over	4	BnaAnng23230D,BnaA03g32040D,BnaAnng04290D,BnaAnng19090D,BnaA08g24180D,BnaAnng20860D,BnaA02g20140D,BnaA04g06150D,BnaAnng23670D,BnaA08g01590D,BnaA09g26140D,BnaA04g26960D,BnaAnng16450D,BnaA03g36620D,BnaA01g07750D,BnaA02g20120D,BnaA06g33690D,BnaA05g35500D,BnaA09g24910D,BnaA02g16710D,BnaA07g38390D,BnaA05g20830D,BnaA10g15260D,BnaAnng34570D,BnaA09g49150D,BnaAnng33460D,BnaA09g15090D,BnaA09g15080D,BnaA04g…
GO:0005739	mitochondrion	CC	3.14944e-09	1.11088e-06	428	9252	2868	80823	Over	5	BnaA03g32040D,BnaAnng20860D,BnaA03g36620D,BnaA01g07750D,BnaA09g49150D,BnaA09g19450D,BnaAnng17280D,BnaA08g02930D,BnaA09g52050D,BnaA09g25030D,BnaA03g21180D,BnaA03g02950D,BnaA07g16800D,BnaA02g23810D,BnaA03g21760D,BnaAnng32580D,BnaA05g05360D,BnaAnng40350D,BnaA06g12760D,BnaA04g28190D,BnaA03g45670D,BnaA03g55270D,BnaA09g49160D,BnaAnng20830D,BnaA01g37280D,BnaA08g05730D,BnaAnng24450D,BnaAnng20920D,BnaA02g…
GO:0006412	translation	BP	3.27172e-09	1.11088e-06	149	2629	2868	80823	Over	5	BnaAnng16450D,BnaA09g49150D,BnaA09g48320D,BnaA02g04070D,BnaA02g23810D,BnaA03g37610D,BnaA09g49160D,BnaA05g02780D,BnaA09g47800D,BnaAnng37870D,BnaA01g07840D,BnaAnng38210D,BnaA06g28610D,BnaA01g02540D,BnaA02g36700D,BnaA08g06730D,BnaAnng24470D,BnaA05g15950D,BnaAnng21430D,BnaA01g27320D,BnaA05g04770D,BnaA03g15750D,BnaA07g16120D,BnaA01g07470D,BnaAnng30750D,BnaAnng38170D,BnaA09g49220D,BnaA01g32290D,BnaA02g…
GO:0044445	cytosolic part	CC	5.62954e-09	1.77491e-06	97	1539	2868	80823	Over	5	BnaAnng16450D,BnaA09g48320D,BnaA09g29110D,BnaA01g29420D,BnaA03g37610D,BnaA09g29090D,BnaA10g00700D,BnaA06g28610D,BnaA08g06730D,BnaAnng24470D,BnaAnng21430D,BnaA05g04770D,BnaA07g16120D,BnaA01g07470D,BnaAnng38170D,BnaA03g57860D,BnaA03g24870D,BnaA02g00470D,BnaA06g15210D,BnaA09g55240D,BnaA09g51530D,BnaA07g16150D,BnaA09g43060D,BnaAnng09380D,BnaA09g09970D,BnaA09g38860D,BnaA03g02870D,BnaA09g44000D,BnaA09g…
GO:0015935	small ribosomal subunit	CC	6.51189e-09	1.91623e-06	44	531	2868	80823	Over	4	BnaAnng16450D,BnaA02g23810D,BnaA06g28610D,BnaA05g04770D,BnaA01g07470D,BnaA02g00470D,BnaA07g16150D,BnaA09g43060D,BnaAnng09380D,BnaA09g09970D,BnaA09g38860D,BnaA03g02870D,BnaA09g44000D,BnaA04g18190D,BnaA04g18210D,BnaA02g08530D,BnaA05g33140D,BnaAnng00820D,BnaA01g08080D,BnaA03g36600D,BnaA01g33400D,BnaA01g25960D,BnaA02g13810D,BnaA07g01020D,BnaA02g04810D,BnaA03g10670D,BnaA06g32110D,BnaA04g27270D,BnaA08g…
GO:0044464	cell part	CC	9.27287e-09	2.40767e-06	2510	67568	2868	80823	Over	2	BnaAnng23230D,BnaA03g32040D,BnaAnng04290D,BnaAnng19090D,BnaA08g24180D,BnaAnng20860D,BnaA02g20140D,BnaA04g06150D,BnaAnng23670D,BnaA08g01590D,BnaA09g26140D,BnaA04g26960D,BnaAnng16450D,BnaA03g36620D,BnaA01g07750D,BnaA02g27940D,BnaA02g20120D,BnaAnng22210D,BnaA06g33690D,BnaA06g39650D,BnaA05g35500D,BnaA09g24910D,BnaA02g16710D,BnaA07g38390D,BnaA04g23250D,BnaA05g20830D,BnaA10g15260D,BnaA06g31530D,BnaAnng…
GO:0002679	respiratory burst involved in defense response	BP	1.45069e-07	3.37019e-05	50	682	2868	80823	Over	4	BnaA09g27290D,BnaA03g21460D,BnaA08g25340D,BnaA09g35030D,BnaA02g25110D,BnaA09g32860D,BnaA06g27060D,BnaA08g09510D,BnaA06g40170D,BnaA06g02230D,BnaA07g13310D,BnaA01g37220D,BnaA09g34290D,BnaA03g55230D,BnaA03g20340D,BnaA09g49380D,BnaA09g49370D,BnaA08g17540D,BnaA03g18910D,BnaA04g22680D,BnaA09g35840D,BnaA08g10850D,BnaA10g05780D,BnaA03g60150D,BnaA09g35410D,BnaA09g18210D,BnaAnng31480D,BnaAnng23590D,BnaA06g…
GO:0010200	response to chitin	BP	7.96549e-07	0.000175798	128	2361	2868	80823	Over	6	BnaA09g48570D,BnaA07g17230D,BnaA03g35870D,BnaA05g18390D,BnaA07g30590D,BnaA09g37690D,BnaA03g55930D,BnaA04g17360D,BnaA09g27290D,BnaA01g12650D,BnaA03g21460D,BnaA09g18200D,BnaA01g28810D,BnaA02g05600D,BnaA09g15370D,BnaAnng30200D,BnaA01g32290D,BnaAnng02450D,BnaA09g24140D,BnaA08g25340D,BnaA02g22470D,BnaA03g59660D,BnaA05g16480D,BnaA08g01300D,BnaA09g38270D,BnaA09g23230D,BnaA09g49810D,BnaA01g10480D,BnaA09g…
GO:0009260	ribonucleotide biosynthetic process	BP	1.13338e-06	0.000238226	60	914	2868	80823	Over	7	BnaAnng23670D,BnaAnng16450D,BnaAnng22220D,BnaA08g02930D,BnaA05g19390D,BnaA08g02260D,BnaA01g05990D,BnaA07g04290D,BnaA07g29530D,BnaAnng36350D,BnaA06g07690D,BnaA06g26440D,BnaA03g35570D,BnaA03g57860D,BnaA07g36390D,BnaA05g19160D,BnaA09g54810D,BnaA01g33840D,BnaA08g13400D,BnaAnng08540D,BnaA08g00080D,BnaA03g35540D,BnaA01g32110D,BnaA04g29080D,BnaA09g32360D,BnaA06g22780D,BnaA01g33400D,BnaA02g21070D,BnaA01g…
GO:0032259	methylation	BP	1.68346e-06	0.000337763	165	3243	2868	80823	Over	5	BnaA02g20140D,BnaAnng16450D,BnaAnng33830D,BnaA08g02930D,BnaA08g02260D,BnaA06g35330D,BnaA09g42520D,BnaA03g37610D,BnaA02g25080D,BnaAnng24470D,BnaA06g13560D,BnaAnng21430D,BnaA09g25070D,BnaA01g27320D,BnaA09g23970D,BnaA06g07690D,BnaA05g04770D,BnaA03g57820D,BnaA08g16610D,BnaA01g32490D,BnaAnng26210D,BnaA05g33730D,BnaA06g26440D,BnaA03g35570D,BnaA01g07470D,BnaA07g18580D,BnaAnng38170D,BnaA01g00120D,BnaA09g…
GO:0009295	nucleoid	CC	2.23929e-06	0.000429748	18	171	2868	80823	Over	5	BnaA01g07750D,BnaAnng23390D,BnaAnng16170D,BnaA04g18910D,BnaA05g28510D,BnaA01g33620D,BnaA02g12020D,BnaAnng12330D,BnaA08g30390D,BnaA01g10550D,BnaA05g06680D,BnaA05g30680D,BnaA09g50180D,BnaA09g25510D,BnaA09g34010D,BnaA07g27750D,BnaA10g05840D,BnaA03g55070D
GO:0005622	intracellular	CC	3.82379e-06	0.000694433	2285	61456	2868	80823	Over	3	BnaAnng23230D,BnaA03g32040D,BnaAnng04290D,BnaAnng19090D,BnaA08g24180D,BnaAnng20860D,BnaA02g20140D,BnaA04g06150D,BnaAnng23670D,BnaA08g01590D,BnaA09g26140D,BnaA04g26960D,BnaAnng16450D,BnaA03g36620D,BnaA01g07750D,BnaA02g27940D,BnaA02g20120D,BnaAnng22210D,BnaA06g33690D,BnaA05g35500D,BnaA09g24910D,BnaA02g16710D,BnaA07g38390D,BnaA04g23250D,BnaA05g20830D,BnaA10g15260D,BnaAnng34570D,BnaA09g49150D,BnaAnng…
GO:0006730	one-carbon metabolic process	BP	3.93312e-06	0.000694433	170	3403	2868	80823	Over	4	BnaA02g20140D,BnaAnng16450D,BnaAnng33830D,BnaA08g02930D,BnaA08g02260D,BnaA06g35330D,BnaA09g42520D,BnaA03g37610D,BnaA02g25080D,BnaA07g06210D,BnaAnng24470D,BnaA06g13560D,BnaAnng21430D,BnaAnng38540D,BnaA09g25070D,BnaA01g27320D,BnaA09g23970D,BnaA06g07690D,BnaA05g04770D,BnaA03g57820D,BnaA08g16610D,BnaA01g32490D,BnaAnng26210D,BnaA05g33730D,BnaA06g26440D,BnaA03g35570D,BnaA01g07470D,BnaA07g18580D,BnaAnng…
GO:0009628	response to abiotic stimulus	BP	4.11967e-06	0.000699392	566	13398	2868	80823	Over	3	BnaAnng04290D,BnaA08g24180D,BnaAnng23670D,BnaA03g36620D,BnaA06g39650D,BnaA09g24910D,BnaA02g16710D,BnaA04g23250D,BnaA06g31530D,BnaAnng33460D,BnaA06g26750D,BnaAnng32590D,BnaAnng19110D,BnaA09g19450D,BnaA10g02480D,BnaA07g03600D,BnaA09g29110D,BnaA03g02950D,BnaA07g16800D,BnaA04g17180D,BnaAnng21640D,BnaAnng35150D,BnaA09g48570D,BnaA05g07930D,BnaAnng33560D,BnaA06g13570D,BnaA05g05360D,BnaA07g38660D,BnaAnng…
GO:0043227	membrane-bounded organelle	CC	6.19657e-06	0.000911514	2028	53982	2868	80823	Over	3	BnaAnng23230D,BnaA03g32040D,BnaAnng04290D,BnaAnng19090D,BnaA08g24180D,BnaAnng20860D,BnaA02g20140D,BnaA04g06150D,BnaAnng23670D,BnaA08g01590D,BnaA09g26140D,BnaA04g26960D,BnaAnng16450D,BnaA03g36620D,BnaA01g07750D,BnaA02g27940D,BnaA02g20120D,BnaAnng22210D,BnaA06g33690D,BnaA05g35500D,BnaA02g16710D,BnaA07g38390D,BnaA04g23250D,BnaA05g20830D,BnaA10g15260D,BnaAnng34570D,BnaA09g49150D,BnaAnng33460D,BnaA09g…
GO:0043232	intracellular non-membrane-bounded organelle	CC	6.2118e-06	0.000911514	236	5020	2868	80823	Over	4	BnaAnng16450D,BnaA01g07750D,BnaA05g20830D,BnaA09g49150D,BnaAnng33830D,BnaAnng39360D,BnaA08g02930D,BnaA09g48320D,BnaA09g24940D,BnaA09g29110D,BnaA01g05240D,BnaA01g29420D,BnaA07g16800D,BnaA02g04070D,BnaA08g02260D,BnaA02g23810D,BnaA01g05990D,BnaA03g37610D,BnaA02g25080D,BnaA09g29090D,BnaA01g32550D,BnaA09g49160D,BnaA05g02780D,BnaAnng23390D,BnaA10g00700D,BnaA07g04290D,BnaA06g28610D,BnaA01g02540D,BnaA08g…
GO:0044424	intracellular part	CC	6.2548e-06	0.000911514	2278	61317	2868	80823	Over	3	BnaAnng23230D,BnaA03g32040D,BnaAnng04290D,BnaAnng19090D,BnaA08g24180D,BnaAnng20860D,BnaA02g20140D,BnaA04g06150D,BnaAnng23670D,BnaA08g01590D,BnaA09g26140D,BnaA04g26960D,BnaAnng16450D,BnaA03g36620D,BnaA01g07750D,BnaA02g27940D,BnaA02g20120D,BnaAnng22210D,BnaA06g33690D,BnaA05g35500D,BnaA09g24910D,BnaA02g16710D,BnaA07g38390D,BnaA04g23250D,BnaA05g20830D,BnaA10g15260D,BnaAnng34570D,BnaA09g49150D,BnaAnng…
GO:0010025	wax biosynthetic process	BP	6.40166e-06	0.000911514	16	121	2868	80823	Over	6	BnaA04g26960D,BnaA09g15090D,BnaA09g15080D,BnaA01g03200D,BnaA10g00700D,BnaA10g11680D,BnaA02g08090D,BnaA05g12980D,BnaA09g51530D,BnaAnng37650D,BnaA04g24960D,BnaA05g01150D,BnaA08g06820D,BnaA03g50870D,BnaA01g05860D,BnaA03g51440D
GO:0043231	intracellular membrane-bounded organelle	CC	6.66156e-06	0.000918878	2027	53964	2868	80823	Over	4	BnaAnng23230D,BnaA03g32040D,BnaAnng04290D,BnaAnng19090D,BnaA08g24180D,BnaAnng20860D,BnaA02g20140D,BnaA04g06150D,BnaAnng23670D,BnaA08g01590D,BnaA09g26140D,BnaA04g26960D,BnaAnng16450D,BnaA03g36620D,BnaA01g07750D,BnaA02g27940D,BnaA02g20120D,BnaAnng22210D,BnaA06g33690D,BnaA05g35500D,BnaA02g16710D,BnaA07g38390D,BnaA04g23250D,BnaA05g20830D,BnaA10g15260D,BnaAnng34570D,BnaA09g49150D,BnaAnng33460D,BnaA09g…
GO:0043226	organelle	CC	7.33325e-06	0.000980878	2050	54647	2868	80823	Over	2	BnaAnng23230D,BnaA03g32040D,BnaAnng04290D,BnaAnng19090D,BnaA08g24180D,BnaAnng20860D,BnaA02g20140D,BnaA04g06150D,BnaAnng23670D,BnaA08g01590D,BnaA09g26140D,BnaA04g26960D,BnaAnng16450D,BnaA03g36620D,BnaA01g07750D,BnaA02g27940D,BnaA02g20120D,BnaAnng22210D,BnaA06g33690D,BnaA05g35500D,BnaA02g16710D,BnaA07g38390D,BnaA04g23250D,BnaA05g20830D,BnaA10g15260D,BnaAnng34570D,BnaA09g49150D,BnaAnng33460D,BnaA09g…
GO:0043229	intracellular organelle	CC	8.86932e-06	0.00115145	2048	54618	2868	80823	Over	3	BnaAnng23230D,BnaA03g32040D,BnaAnng04290D,BnaAnng19090D,BnaA08g24180D,BnaAnng20860D,BnaA02g20140D,BnaA04g06150D,BnaAnng23670D,BnaA08g01590D,BnaA09g26140D,BnaA04g26960D,BnaAnng16450D,BnaA03g36620D,BnaA01g07750D,BnaA02g27940D,BnaA02g20120D,BnaAnng22210D,BnaA06g33690D,BnaA05g35500D,BnaA02g16710D,BnaA07g38390D,BnaA04g23250D,BnaA05g20830D,BnaA10g15260D,BnaAnng34570D,BnaA09g49150D,BnaAnng33460D,BnaA09g…
GO:0043531	ADP binding	MF	9.15167e-06	0.00115416	36	490	2868	80823	Over	8	BnaA02g04080D,BnaA01g33780D,BnaA02g35050D,BnaAnng23130D,BnaA02g23810D,BnaA05g07930D,BnaA05g33170D,BnaA08g10100D,BnaA02g25180D,BnaA02g25160D,BnaA02g25170D,BnaA05g07870D,BnaA02g23850D,BnaA09g21180D,BnaA01g33750D,BnaA09g46480D,BnaA10g10440D,BnaA10g10380D,BnaA09g32080D,BnaAnng18140D,BnaA09g14980D,BnaA02g13810D,BnaA01g23040D,BnaA08g09210D,BnaA04g11180D,BnaA09g32090D,BnaA04g11170D,BnaAnng03860D,BnaA06g…
GO:0008152	metabolic process	BP	9.53621e-06	0.00116925	1916	50810	2868	80823	Over	2	BnaA03g32040D,BnaAnng04290D,BnaAnng19090D,BnaA08g24180D,BnaAnng20860D,BnaA02g20140D,BnaA04g06150D,BnaA07g32220D,BnaAnng23670D,BnaA08g01590D,BnaA09g26140D,BnaA04g26960D,BnaAnng16450D,BnaA03g36620D,BnaA01g07750D,BnaA02g27940D,BnaA02g20120D,BnaAnng22210D,BnaA06g33690D,BnaA05g35500D,BnaA09g24910D,BnaA02g16710D,BnaA04g23250D,BnaA10g15260D,BnaA02g04080D,BnaA06g31530D,BnaAnng34570D,BnaA09g49150D,BnaAnng…
GO:0043414	macromolecule methylation	BP	1.52234e-05	0.00181611	132	2579	2868	80823	Over	5	BnaAnng16450D,BnaAnng33830D,BnaA08g02930D,BnaA08g02260D,BnaA03g37610D,BnaA02g25080D,BnaAnng24470D,BnaAnng21430D,BnaA09g25070D,BnaA01g27320D,BnaA06g07690D,BnaA05g04770D,BnaA08g16610D,BnaA01g32490D,BnaAnng26210D,BnaA06g26440D,BnaA03g35570D,BnaA01g07470D,BnaA07g18580D,BnaAnng38170D,BnaA01g00120D,BnaA09g50210D,BnaA03g57860D,BnaA05g19160D,BnaA01g03540D,BnaA09g55240D,BnaA04g17280D,BnaA06g19560D,BnaA09g…
GO:0009220	pyrimidine ribonucleotide biosynthetic process	BP	1.68107e-05	0.00190263	45	674	2868	80823	Over	8	BnaAnng16450D,BnaAnng22220D,BnaA08g02930D,BnaA05g19390D,BnaA08g02260D,BnaA01g05990D,BnaA07g04290D,BnaAnng36350D,BnaA06g07690D,BnaA06g26440D,BnaA03g35570D,BnaA03g57860D,BnaA07g36390D,BnaA05g19160D,BnaA09g54810D,BnaA01g33840D,BnaAnng08540D,BnaA08g00080D,BnaA03g35540D,BnaA01g32110D,BnaA04g29080D,BnaA09g32360D,BnaA06g22780D,BnaA01g33400D,BnaA09g35160D,BnaA06g00800D,BnaA09g05380D,BnaA05g05770D,BnaA07g…
GO:0044281	small molecule metabolic process	BP	1.75474e-05	0.00191183	705	17246	2868	80823	Over	3	BnaAnng04290D,BnaAnng19090D,BnaA08g24180D,BnaAnng20860D,BnaA02g20140D,BnaAnng23670D,BnaA08g01590D,BnaA09g26140D,BnaA04g26960D,BnaAnng16450D,BnaA01g07750D,BnaA02g20120D,BnaA05g35500D,BnaA09g24910D,BnaA10g15260D,BnaA06g31530D,BnaA09g49150D,BnaA09g15090D,BnaA09g15080D,BnaAnng32590D,BnaAnng19110D,BnaAnng33830D,BnaA06g13580D,BnaAnng39360D,BnaAnng22220D,BnaA08g02930D,BnaA02g05110D,BnaA10g02480D,BnaA05g…
GO:0015934	large ribosomal subunit	CC	2.23191e-05	0.0023078	45	680	2868	80823	Over	4	BnaA09g48320D,BnaA03g37610D,BnaA08g06730D,BnaAnng21430D,BnaA07g16120D,BnaAnng38170D,BnaA03g57860D,BnaA09g55240D,BnaAnng21820D,BnaA09g50400D,BnaA09g45620D,BnaA07g30090D,BnaA06g21400D,BnaA02g36270D,BnaA06g33230D,BnaA01g32660D,BnaAnng02840D,BnaA01g08920D,BnaA09g03130D,BnaAnng19760D,BnaA08g22590D,BnaA04g05050D,BnaA10g09400D,BnaA08g19980D,BnaA09g33030D,BnaA08g13440D,BnaA09g35340D,BnaA03g20660D,BnaA09g…
GO:0042646	plastid nucleoid	CC	2.2482e-05	0.0023078	13	92	2868	80823	Over	5	BnaAnng23390D,BnaAnng16170D,BnaA04g18910D,BnaA01g33620D,BnaA02g12020D,BnaAnng12330D,BnaA08g30390D,BnaA05g06680D,BnaA09g50180D,BnaA09g25510D,BnaA09g34010D,BnaA07g27750D,BnaA10g05840D
GO:0006950	response to stress	BP	2.5043e-05	0.00246159	777	19223	2868	80823	Over	3	BnaAnng04290D,BnaA08g24180D,BnaAnng23670D,BnaA04g26960D,BnaA03g36620D,BnaA02g20120D,BnaA06g33690D,BnaA06g39650D,BnaA09g24910D,BnaA04g23250D,BnaA05g20830D,BnaA02g04080D,BnaA06g31530D,BnaA06g26750D,BnaAnng32590D,BnaAnng33830D,BnaA09g19450D,BnaA10g28990D,BnaA10g08930D,BnaA01g33780D,BnaA10g02480D,BnaA02g35050D,BnaAnng23130D,BnaAnng18620D,BnaA09g29110D,BnaAnng20420D,BnaA09g43980D,BnaA01g29420D,BnaA02g…
GO:0006952	defense response	BP	2.55239e-05	0.00246159	348	7936	2868	80823	Over	4	BnaAnng04290D,BnaA04g26960D,BnaA02g20120D,BnaA06g39650D,BnaA02g04080D,BnaAnng32590D,BnaAnng33830D,BnaA01g33780D,BnaA02g35050D,BnaAnng23130D,BnaAnng18620D,BnaA09g29110D,BnaA01g29420D,BnaA07g16800D,BnaA09g48570D,BnaA02g23810D,BnaA05g07930D,BnaAnng30630D,BnaA09g29090D,BnaA09g46650D,BnaA07g17230D,BnaA03g35870D,BnaA08g10100D,BnaA01g31240D,BnaA07g03760D,BnaA02g25180D,BnaA01g07840D,BnaA07g30590D,BnaA03g…
GO:0009507	chloroplast	CC	2.92336e-05	0.00274547	622	15100	2868	80823	Over	6	BnaAnng23230D,BnaA03g32040D,BnaAnng04290D,BnaAnng19090D,BnaA08g24180D,BnaAnng20860D,BnaA02g20140D,BnaA04g06150D,BnaA08g01590D,BnaA09g26140D,BnaAnng16450D,BnaA01g07750D,BnaA02g20120D,BnaA06g33690D,BnaA05g20830D,BnaA10g15260D,BnaAnng34570D,BnaA09g49150D,BnaAnng32590D,BnaAnng19110D,BnaA04g22080D,BnaA09g19450D,BnaAnng17280D,BnaA05g05390D,BnaA09g48320D,BnaA09g19300D,BnaA09g29110D,BnaA06g40080D,BnaA02g…
GO:0022613	ribonucleoprotein complex biogenesis	BP	3.13259e-05	0.00288068	91	1672	2868	80823	Over	5	BnaA08g01590D,BnaAnng34570D,BnaAnng19110D,BnaA08g02930D,BnaA02g05110D,BnaA05g02780D,BnaA09g47800D,BnaA09g11790D,BnaAnng38210D,BnaA06g28610D,BnaAnng23280D,BnaA01g02540D,BnaA08g06730D,BnaAnng24470D,BnaAnng21430D,BnaAnng22540D,BnaA09g25070D,BnaA01g27320D,BnaAnng08880D,BnaA02g33340D,BnaA06g39370D,BnaAnng30750D,BnaA03g57860D,BnaA04g17760D,BnaA04g17660D,BnaA02g00470D,BnaA05g19160D,BnaAnng08850D,BnaA01g…
GO:0070013	intracellular organelle lumen	CC	5.04268e-05	0.00436439	160	3305	2868	80823	Over	4	BnaAnng16450D,BnaA02g16710D,BnaA09g49150D,BnaAnng33830D,BnaAnng39360D,BnaA08g02930D,BnaA09g48320D,BnaA09g29110D,BnaA08g02260D,BnaA02g23810D,BnaA03g37610D,BnaA02g25080D,BnaA09g29090D,BnaA01g32550D,BnaA09g49160D,BnaA07g04290D,BnaAnng29570D,BnaA02g36700D,BnaAnng24470D,BnaAnng21430D,BnaA04g04590D,BnaA01g33660D,BnaA03g02730D,BnaA03g55890D,BnaA05g04770D,BnaA08g16610D,BnaA01g32490D,BnaA06g26440D,BnaA08g…
GO:0031974	membrane-enclosed lumen	CC	5.39271e-05	0.00457758	161	3333	2868	80823	Over	2	BnaAnng16450D,BnaA02g16710D,BnaA09g49150D,BnaAnng33830D,BnaAnng39360D,BnaA08g02930D,BnaA09g48320D,BnaA09g29110D,BnaA08g02260D,BnaA02g23810D,BnaA03g37610D,BnaA02g25080D,BnaA09g29090D,BnaA01g32550D,BnaA09g49160D,BnaA07g04290D,BnaAnng29570D,BnaA02g36700D,BnaAnng24470D,BnaAnng21430D,BnaA04g04590D,BnaA01g33660D,BnaA03g02730D,BnaA03g55890D,BnaA05g04770D,BnaA08g16610D,BnaA01g32490D,BnaA06g26440D,BnaA08g…
GO:0042254	ribosome biogenesis	BP	6.00341e-05	0.00490723	84	1540	2868	80823	Over	6	BnaA08g01590D,BnaAnng34570D,BnaAnng19110D,BnaA08g02930D,BnaA02g05110D,BnaA05g02780D,BnaA09g11790D,BnaA06g28610D,BnaAnng23280D,BnaA01g02540D,BnaA08g06730D,BnaAnng24470D,BnaAnng21430D,BnaAnng22540D,BnaA09g25070D,BnaA01g27320D,BnaAnng08880D,BnaA06g39370D,BnaAnng30750D,BnaA03g57860D,BnaA04g17760D,BnaA04g17660D,BnaA02g00470D,BnaA05g19160D,BnaAnng08850D,BnaA01g28200D,BnaA05g16480D,BnaAnng03000D,BnaA10g…
GO:0050896	response to stimulus	BP	6.18874e-05	0.00496675	1172	30143	2868	80823	Over	2	BnaAnng04290D,BnaA08g24180D,BnaAnng20860D,BnaAnng23670D,BnaA04g26960D,BnaA03g36620D,BnaA02g20120D,BnaA06g33690D,BnaA06g39650D,BnaA09g24910D,BnaA02g16710D,BnaA04g23250D,BnaA05g20830D,BnaA02g04080D,BnaA06g31530D,BnaA09g49150D,BnaAnng33460D,BnaA06g26750D,BnaAnng32590D,BnaAnng19110D,BnaAnng33830D,BnaA06g13580D,BnaAnng39360D,BnaA09g19450D,BnaA10g28990D,BnaA10g08930D,BnaA01g33780D,BnaA10g02480D,BnaA07g…
GO:0044237	cellular metabolic process	BP	6.43583e-05	0.00503545	1609	42371	2868	80823	Over	3	BnaA03g32040D,BnaAnng04290D,BnaAnng19090D,BnaA08g24180D,BnaAnng20860D,BnaA02g20140D,BnaA04g06150D,BnaA07g32220D,BnaAnng23670D,BnaA08g01590D,BnaA09g26140D,BnaA04g26960D,BnaAnng16450D,BnaA03g36620D,BnaA01g07750D,BnaA02g27940D,BnaA02g20120D,BnaAnng22210D,BnaA06g33690D,BnaA09g24910D,BnaA02g16710D,BnaA04g23250D,BnaA10g15260D,BnaA06g31530D,BnaAnng34570D,BnaA09g49150D,BnaAnng33460D,BnaA09g15090D,BnaA09g…
GO:0009536	plastid	CC	6.80855e-05	0.00509372	631	15447	2868	80823	Over	5	BnaAnng23230D,BnaA03g32040D,BnaAnng04290D,BnaAnng19090D,BnaA08g24180D,BnaAnng20860D,BnaA02g20140D,BnaA04g06150D,BnaA08g01590D,BnaA09g26140D,BnaAnng16450D,BnaA01g07750D,BnaA02g20120D,BnaA06g33690D,BnaA05g20830D,BnaA10g15260D,BnaAnng34570D,BnaA09g49150D,BnaAnng32590D,BnaAnng19110D,BnaA04g22080D,BnaA09g19450D,BnaAnng17280D,BnaA05g05390D,BnaA09g48320D,BnaA09g19300D,BnaA09g52050D,BnaA09g29110D,BnaA06g…
GO:0009259	ribonucleotide metabolic process	BP	7.18726e-05	0.00528742	131	2633	2868	80823	Over	7	BnaAnng23670D,BnaAnng16450D,BnaA01g07750D,BnaA06g31530D,BnaA09g49150D,BnaAnng39360D,BnaAnng22220D,BnaA08g02930D,BnaA05g19390D,BnaA09g25030D,BnaA09g43980D,BnaA08g02260D,BnaA01g05990D,BnaA02g33110D,BnaA09g49160D,BnaA07g04290D,BnaA09g24710D,BnaA06g31540D,BnaA05g14180D,BnaA07g35950D,BnaA07g29530D,BnaAnng36350D,BnaA05g28460D,BnaA06g07690D,BnaAnng02080D,BnaA04g21520D,BnaA04g25100D,BnaA02g26290D,BnaA10g…
GO:0031981	nuclear lumen	CC	7.60196e-05	0.00550083	145	2969	2868	80823	Over	5	BnaAnng16450D,BnaA02g16710D,BnaA09g49150D,BnaAnng33830D,BnaAnng39360D,BnaA08g02930D,BnaA09g48320D,BnaA09g29110D,BnaA08g02260D,BnaA03g37610D,BnaA02g25080D,BnaA09g29090D,BnaA01g32550D,BnaA09g49160D,BnaA07g04290D,BnaAnng29570D,BnaA02g36700D,BnaAnng24470D,BnaAnng21430D,BnaA04g04590D,BnaA01g33660D,BnaA03g02730D,BnaA03g55890D,BnaA05g04770D,BnaA08g16610D,BnaA01g32490D,BnaA06g26440D,BnaA08g01960D,BnaA01g…
GO:0002252	immune effector process	BP	8.32351e-05	0.0059258	77	1396	2868	80823	Over	3	BnaA06g39650D,BnaA05g07930D,BnaAnng30630D,BnaA01g07840D,BnaA01g02540D,BnaA09g27290D,BnaA07g09800D,BnaA05g07870D,BnaAnng15180D,BnaAnng00170D,BnaAnng12370D,BnaA03g21460D,BnaA06g26440D,BnaA05g00930D,BnaA08g25340D,BnaA10g28960D,BnaA06g29860D,BnaA08g01300D,BnaAnng00870D,BnaA09g35030D,BnaA02g25110D,BnaA09g32860D,BnaA06g27060D,BnaA08g09510D,BnaA06g40170D,BnaA05g32540D,BnaA09g41230D,BnaA06g02230D,BnaA07g…
GO:0050832	defense response to fungus	BP	0.000129462	0.00892881	107	2099	2868	80823	Over	5	BnaAnng33830D,BnaAnng18620D,BnaA09g29110D,BnaA09g29090D,BnaA07g17230D,BnaA03g35870D,BnaA08g10100D,BnaA07g03760D,BnaA03g55930D,BnaA09g27290D,BnaA06g13830D,BnaA01g12650D,BnaA03g21460D,BnaA03g25130D,BnaA01g28810D,BnaA08g01770D,BnaA05g14890D,BnaA08g25340D,BnaA05g16480D,BnaA09g20900D,BnaA09g38270D,BnaA04g09860D,BnaAnng07030D,BnaA09g49810D,BnaA05g34000D,BnaAnng12050D,BnaA01g10480D,BnaA09g35030D,BnaA02g…
GO:0000469	cleavage involved in rRNA processing	BP	0.000139208	0.00945328	12	95	2868	80823	Over	7	BnaA08g02930D,BnaA06g28610D,BnaA07g16150D,BnaA04g19490D,BnaA05g10140D,BnaA01g08080D,BnaA06g32110D,BnaA05g08720D,BnaA07g15310D,BnaA07g30140D,BnaA08g31010D,BnaA05g26520D
GO:0006188	IMP biosynthetic process	BP	0.00016602	0.0109375	8	45	2868	80823	Over	10	BnaA07g29530D,BnaA09g54810D,BnaA01g05210D,BnaA09g25330D,BnaA01g09220D,BnaA03g58310D,BnaA01g25350D,BnaA03g36030D
GO:0002376	immune system process	BP	0.000175923	0.0114195	231	5139	2868	80823	Over	2	BnaA04g26960D,BnaA06g39650D,BnaAnng32590D,BnaAnng33830D,BnaAnng18620D,BnaA01g29420D,BnaA07g16800D,BnaA09g48570D,BnaA02g23810D,BnaA05g07930D,BnaAnng30630D,BnaA09g46650D,BnaA07g17230D,BnaA08g10100D,BnaA07g03760D,BnaA01g07840D,BnaA07g30590D,BnaA03g45820D,BnaA02g25160D,BnaA01g02540D,BnaA06g12250D,BnaA03g55930D,BnaA09g27290D,BnaA06g13830D,BnaA07g09800D,BnaA02g25170D,BnaA05g07870D,BnaAnng15180D,BnaAnng…
GO:0022625	cytosolic large ribosomal subunit	CC	0.00019951	0.0127629	36	548	2868	80823	Over	5	BnaA09g48320D,BnaA03g37610D,BnaA08g06730D,BnaAnng21430D,BnaA07g16120D,BnaAnng38170D,BnaA03g57860D,BnaA09g55240D,BnaA09g45620D,BnaA06g21400D,BnaA02g36270D,BnaA01g32660D,BnaAnng02840D,BnaA01g08920D,BnaA09g03130D,BnaA08g22590D,BnaA04g05050D,BnaA08g19980D,BnaA09g33030D,BnaA08g13440D,BnaA09g35340D,BnaA03g20660D,BnaA09g40050D,BnaA07g26380D,BnaA07g15950D,BnaA09g09950D,BnaA09g44030D,BnaA04g29060D,BnaA08g…
GO:0042644	chloroplast nucleoid	CC	0.000247864	0.0156296	6	26	2868	80823	Over	6	BnaAnng23390D,BnaA05g06680D,BnaA09g50180D,BnaA09g34010D,BnaA07g27750D,BnaA10g05840D
GO:0000478	endonucleolytic cleavage involved in rRNA processing	BP	0.000348811	0.0208061	11	90	2868	80823	Over	8	BnaA08g02930D,BnaA06g28610D,BnaA07g16150D,BnaA04g19490D,BnaA05g10140D,BnaA01g08080D,BnaA06g32110D,BnaA05g08720D,BnaA07g30140D,BnaA08g31010D,BnaA05g26520D
GO:0005730	nucleolus	CC	0.000409592	0.0241059	102	2039	2868	80823	Over	5	BnaAnng16450D,BnaA09g49150D,BnaAnng39360D,BnaA08g02930D,BnaA09g48320D,BnaA09g29110D,BnaA08g02260D,BnaA03g37610D,BnaA02g25080D,BnaA09g29090D,BnaA01g32550D,BnaA09g49160D,BnaAnng24470D,BnaAnng21430D,BnaA04g04590D,BnaA01g33660D,BnaA03g02730D,BnaA03g55890D,BnaA05g04770D,BnaA08g16610D,BnaA01g32490D,BnaA08g01960D,BnaA01g07470D,BnaAnng38170D,BnaAnng00090D,BnaAnng19920D,BnaA03g57860D,BnaA09g43990D,BnaA09g…
GO:0080156	mitochondrial mRNA modification	BP	0.000468451	0.0272071	7	40	2868	80823	Over	7	BnaA06g23440D,BnaA09g56000D,BnaA07g31670D,BnaA01g29060D,BnaA03g55770D,BnaA05g21150D,BnaA05g26400D
GO:0034654	nucleobase-containing compound biosynthetic process	BP	0.000511374	0.0290589	78	1491	2868	80823	Over	5	BnaAnng23670D,BnaAnng16450D,BnaAnng22220D,BnaA08g02930D,BnaA05g19390D,BnaA08g02260D,BnaA06g35330D,BnaA01g05990D,BnaA07g04290D,BnaA07g30590D,BnaA07g29530D,BnaAnng36350D,BnaA06g07690D,BnaA06g26440D,BnaAnng32290D,BnaA03g35570D,BnaA03g57860D,BnaA07g36390D,BnaA05g19160D,BnaA09g54810D,BnaA01g33840D,BnaA08g13400D,BnaA01g36920D,BnaA02g36100D,BnaAnng08540D,BnaA08g00080D,BnaA03g35540D,BnaA01g32110D,BnaA04g…
GO:0046483	heterocycle metabolic process	BP	0.000513501	0.0290589	276	6376	2868	80823	Over	4	BnaAnng04290D,BnaAnng19090D,BnaA08g24180D,BnaA02g20140D,BnaAnng23670D,BnaAnng16450D,BnaA01g07750D,BnaA06g31530D,BnaA09g49150D,BnaAnng39360D,BnaAnng22220D,BnaA08g02930D,BnaA05g19390D,BnaA09g25030D,BnaA09g43980D,BnaA07g16800D,BnaA08g02260D,BnaAnng35150D,BnaA06g35330D,BnaA01g05990D,BnaA03g55720D,BnaAnng24640D,BnaA02g33110D,BnaA09g46650D,BnaA05g33860D,BnaAnng36830D,BnaA03g35870D,BnaAnng31450D,BnaA09g…
GO:0009165	nucleotide biosynthetic process	BP	0.000544716	0.0304351	75	1425	2868	80823	Over	6	BnaAnng23670D,BnaAnng16450D,BnaAnng22220D,BnaA08g02930D,BnaA05g19390D,BnaA08g02260D,BnaA01g05990D,BnaA07g04290D,BnaA07g30590D,BnaA07g29530D,BnaAnng36350D,BnaA06g07690D,BnaA06g26440D,BnaAnng32290D,BnaA03g35570D,BnaA03g57860D,BnaA07g36390D,BnaA05g19160D,BnaA09g54810D,BnaA01g33840D,BnaA08g13400D,BnaA02g36100D,BnaAnng08540D,BnaA08g00080D,BnaA03g35540D,BnaA01g32110D,BnaA04g29080D,BnaA09g32360D,BnaA06g…
GO:0009626	plant-type hypersensitive response	BP	0.000600049	0.0331077	112	2297	2868	80823	Over	5	BnaA06g39650D,BnaAnng18620D,BnaA07g16800D,BnaA09g48570D,BnaA02g23810D,BnaA05g07930D,BnaA09g46650D,BnaA07g17230D,BnaA07g03760D,BnaA02g25160D,BnaA03g55930D,BnaA09g27290D,BnaA06g13830D,BnaA02g25170D,BnaA05g07870D,BnaA03g21460D,BnaA08g16610D,BnaA03g25130D,BnaA01g32290D,BnaA08g25340D,BnaA06g08280D,BnaA01g14590D,BnaA05g16480D,BnaA06g29860D,BnaA09g20900D,BnaA08g18220D,BnaA10g20720D,BnaA09g38270D,BnaA06g…
GO:0018130	heterocycle biosynthetic process	BP	0.000629021	0.0342777	132	2782	2868	80823	Over	5	BnaAnng19090D,BnaAnng23670D,BnaAnng16450D,BnaAnng22220D,BnaA08g02930D,BnaA05g19390D,BnaA08g02260D,BnaA06g35330D,BnaA01g05990D,BnaA03g55720D,BnaAnng24640D,BnaA09g46650D,BnaAnng36830D,BnaA05g02780D,BnaAnng23390D,BnaA07g04290D,BnaA09g11790D,BnaA07g30590D,BnaAnng23280D,BnaA01g14030D,BnaA08g06730D,BnaA03g55930D,BnaAnng22540D,BnaA07g29530D,BnaAnng36350D,BnaA06g07690D,BnaA05g02330D,BnaA09g22650D,BnaA06g…
GO:0044428	nuclear part	CC	0.000659077	0.0349555	165	3595	2868	80823	Over	4	BnaA03g32040D,BnaAnng16450D,BnaA02g16710D,BnaA09g49150D,BnaAnng33830D,BnaAnng39360D,BnaA08g02930D,BnaA09g48320D,BnaA09g29110D,BnaA04g17180D,BnaA08g02260D,BnaA03g37610D,BnaA02g25080D,BnaA09g29090D,BnaA01g32550D,BnaA09g49160D,BnaA07g04290D,BnaAnng29570D,BnaA01g33280D,BnaA02g36700D,BnaAnng24470D,BnaAnng21430D,BnaAnng17270D,BnaA04g04590D,BnaA01g23920D,BnaA09g28010D,BnaA01g33660D,BnaA03g02730D,BnaA03g…
GO:0009922	fatty acid elongase activity	MF	0.000681053	0.0349555	6	31	2868	80823	Over	7	BnaA10g02480D,BnaA10g00700D,BnaA09g51530D,BnaA06g36580D,BnaA05g01150D,BnaA02g22340D
GO:0000466	maturation of 5.8S rRNA from tricistronic rRNA transcript (SSU-rRNA, 5.8S rRNA, LSU-rRNA)	BP	0.000681053	0.0349555	6	31	2868	80823	Over	9	BnaA06g28610D,BnaA07g16150D,BnaA01g08080D,BnaA06g32110D,BnaA07g30140D,BnaA03g21030D
GO:0044267	cellular protein metabolic process	BP	0.000705858	0.0358121	632	15805	2868	80823	Over	5	BnaA04g06150D,BnaAnng23670D,BnaA08g01590D,BnaAnng16450D,BnaA02g20120D,BnaA02g16710D,BnaA10g15260D,BnaAnng34570D,BnaA09g49150D,BnaAnng33460D,BnaAnng21080D,BnaA09g19450D,BnaA02g05110D,BnaA09g48320D,BnaAnng18620D,BnaA09g29110D,BnaAnng20420D,BnaA05g03540D,BnaAnng30450D,BnaA10g09010D,BnaA03g02950D,BnaA02g04070D,BnaA01g32000D,BnaA02g23810D,BnaAnng33560D,BnaA07g07710D,BnaA05g05360D,BnaA07g38660D,BnaA03g…
GO:0009743	response to carbohydrate stimulus	BP	0.00072842	0.0365369	195	4351	2868	80823	Over	5	BnaAnng04290D,BnaA01g33590D,BnaA06g13470D,BnaA09g48570D,BnaAnng24640D,BnaA07g17230D,BnaAnng36830D,BnaA03g35870D,BnaA05g18390D,BnaA07g04290D,BnaA09g11790D,BnaAnng16460D,BnaA07g30590D,BnaAnng14460D,BnaA01g33280D,BnaA06g32840D,BnaA09g37690D,BnaA03g55930D,BnaA09g24710D,BnaA04g17360D,BnaA09g27290D,BnaA02g04780D,BnaAnng22050D,BnaA01g12650D,BnaA03g21460D,BnaA03g58940D,BnaA09g18200D,BnaA01g28810D,BnaA02g…
GO:0009168	purine ribonucleoside monophosphate biosynthetic process	BP	0.00081349	0.0390868	9	70	2868	80823	Over	9	BnaA07g29530D,BnaA09g54810D,BnaA01g05210D,BnaA09g20190D,BnaA09g25330D,BnaA01g09220D,BnaA03g58310D,BnaA01g25350D,BnaA03g36030D
GO:0019010	farnesoic acid O-methyltransferase activity	MF	0.000823532	0.0390868	3	6	2868	80823	Over	7	BnaA09g42520D,BnaA07g03730D,BnaA07g03510D
GO:0008936	nicotinamidase activity	MF	0.000823532	0.0390868	3	6	2868	80823	Over	6	BnaAnng38450D,BnaA03g52750D,BnaA09g42450D
GO:0009408	response to heat	BP	0.000836773	0.0392927	78	1513	2868	80823	Over	4	BnaA08g24180D,BnaA04g23250D,BnaA09g19450D,BnaA09g29110D,BnaA09g29090D,BnaAnng26270D,BnaA02g10410D,BnaA09g55990D,BnaAnng22010D,BnaA06g00870D,BnaA02g26500D,BnaAnng21400D,BnaA03g02730D,BnaA06g11750D,BnaA01g26920D,BnaAnng30200D,BnaA03g09920D,BnaA01g32290D,BnaA01g13780D,BnaA02g22470D,BnaA03g58470D,BnaA01g11670D,BnaA04g13120D,BnaA09g47980D,BnaAnng07030D,BnaA03g37240D,BnaAnng12050D,BnaA01g24440D,BnaA03g…
GO:0000461	endonucleolytic cleavage to generate mature 3'-end of SSU-rRNA from (SSU-rRNA, 5.8S rRNA, LSU-rRNA)	BP	0.000890494	0.0398406	5	22	2868	80823	Over	9	BnaA06g28610D,BnaA07g16150D,BnaA01g08080D,BnaA06g32110D,BnaA07g30140D
GO:0000447	endonucleolytic cleavage in ITS1 to separate SSU-rRNA from 5.8S rRNA and LSU-rRNA from tricistronic rRNA transcript (SSU-rRNA, 5.8S rRNA, LSU-rRNA)	BP	0.000890494	0.0398406	5	22	2868	80823	Over	9	BnaA06g28610D,BnaA07g16150D,BnaA01g08080D,BnaA06g32110D,BnaA07g30140D
GO:0042274	ribosomal small subunit biogenesis	BP	0.000947824	0.0410166	10	86	2868	80823	Over	6	BnaA06g28610D,BnaA02g00470D,BnaA07g16150D,BnaA03g02870D,BnaA01g08080D,BnaA02g13810D,BnaA02g04810D,BnaA06g32110D,BnaA05g33460D,BnaA07g30140D
GO:0032269	negative regulation of cellular protein metabolic process	BP	0.000947824	0.0410166	10	86	2868	80823	Over	5	BnaA03g02950D,BnaA06g19560D,BnaA05g33310D,BnaAnng26360D,BnaA10g22890D,BnaAnng12770D,BnaA05g03180D,BnaA10g21780D,BnaA09g48410D,BnaA03g02540D
GO:0009266	response to temperature stimulus	BP	0.00111504	0.0475618	216	4918	2868	80823	Over	4	BnaA08g24180D,BnaA03g36620D,BnaA09g24910D,BnaA04g23250D,BnaA06g31530D,BnaAnng32590D,BnaA09g19450D,BnaA10g02480D,BnaA09g29110D,BnaA06g13570D,BnaA05g05360D,BnaA09g29090D,BnaA07g17230D,BnaA07g06210D,BnaAnng23390D,BnaA07g03760D,BnaA10g00700D,BnaA07g04290D,BnaAnng29790D,BnaAnng16460D,BnaAnng26270D,BnaA02g10410D,BnaA01g21470D,BnaA09g55990D,BnaA06g32840D,BnaA03g55930D,BnaAnng24470D,BnaAnng22010D,BnaA06g…
,BnaA07g27890D,BnaA02g15980D,BnaA10g15610D,BnaA08g27390D,BnaA09g30090D,BnaA03g34880D,BnaA09g38140D,BnaA09g56300D,BnaA02g26750D,BnaA06g05440D,BnaA10g09070D,BnaA01g32130D,BnaA08g05330D,BnaA05g25420D,BnaA09g40510D,BnaA03g55070D,BnaA08g18420D,BnaA03g07860D,BnaA01g35090D,BnaA06g10830D,BnaA02g11010D,BnaA06g15970D,BnaA09g50010D,BnaA06g19740D,BnaA09g35880D,BnaA06g21310D,BnaA03g22100D,BnaA01g10420D,BnaA03…
