# Supplementary material for: Gene Expression Changes During the Allo-/Deallopolyploidization Process of Brassica napus
Source: Front Genet. 2019 Dec 19;10:1279. doi: 10.3389/fgene.2019.01279 (PMC6931035; doi:10.3389/fgene.2019.01279)
Supplement: Supplementary file 4 [file DataSheet_4.xlsx]

## Sheet: An<Ae Hypo_DEG
Class	GO_Name	GO_ID	GO_Level	P_value	EnrichmentScore	HitsGenesCountsInSelectedSet	HitsGenesCountsInBackground	AllGenesCountsInSelectedSet	AllGenesCountsInBackground	GenesOfSelectedSetInGOterm	corrected p-value(BH method)
Molecular function	lyase activity	GO:0016829	3	0.00609508	3.64498	6	1414	69	59271	GSBRNA2T00050768001,GSBRNA2T00128236001,GSBRNA2T00016792001,GSBRNA2T00090284001,GSBRNA2T00056434001,GSBRNA2T00118724001,	0.100569
Molecular function	phosphoric ester hydrolase activity	GO:0042578	5	0.00832142	3.41099	6	1511	69	59271	GSBRNA2T00021746001,GSBRNA2T00138528001,GSBRNA2T00098782001,GSBRNA2T00131730001,GSBRNA2T00087514001,GSBRNA2T00079357001,	0.0915356
Molecular function	phosphatase activity	GO:0016791	6	0.014841	3.46371	5	1240	69	59271	GSBRNA2T00021746001,GSBRNA2T00098782001,GSBRNA2T00131730001,GSBRNA2T00087514001,GSBRNA2T00079357001,	0.131857
Biological process	disaccharide metabolic process	GO:0005984	6	0.000221809	6.99727	6	815	67	63681	GSBRNA2T00021776001,GSBRNA2T00021746001,GSBRNA2T00015751001,GSBRNA2T00098782001,GSBRNA2T00131730001,GSBRNA2T00055555001,	0.0524023
Biological process	oligosaccharide metabolic process	GO:0009311	5	0.00037149	6.35053	6	898	67	63681	GSBRNA2T00021776001,GSBRNA2T00021746001,GSBRNA2T00015751001,GSBRNA2T00098782001,GSBRNA2T00131730001,GSBRNA2T00055555001,	0.0585096
Biological process	dephosphorylation	GO:0016311	6	0.00145413	4.16087	7	1599	67	63681	GSBRNA2T00021746001,GSBRNA2T00098782001,GSBRNA2T00145529001,GSBRNA2T00131730001,GSBRNA2T00156379001,GSBRNA2T00087514001,GSBRNA2T00079357001,	0.124923
Biological process	monocarboxylic acid biosynthetic process	GO:0072330	8	0.00171552	2.99453	10	3174	67	63681	GSBRNA2T00036978001,GSBRNA2T00038522001,GSBRNA2T00119748001,GSBRNA2T00098782001,GSBRNA2T00099460001,GSBRNA2T00090284001,GSBRNA2T00084975001,GSBRNA2T00142155001,GSBRNA2T00156379001,GSBRNA2T00123186001,	0.124705
Biological process	cellular carbohydrate metabolic process	GO:0044262	5	0.0037471	2.68796	10	3536	67	63681	GSBRNA2T00021776001,GSBRNA2T00021746001,GSBRNA2T00015751001,GSBRNA2T00138410001,GSBRNA2T00098782001,GSBRNA2T00114205001,GSBRNA2T00090284001,GSBRNA2T00131730001,GSBRNA2T00055555001,GSBRNA2T00123186001,	0.186369
Biological process	hormone metabolic process	GO:0042445	5	0.00413574	2.49525	11	4190	67	63681	GSBRNA2T00036978001,GSBRNA2T00119748001,GSBRNA2T00098782001,GSBRNA2T00011200001,GSBRNA2T00099460001,GSBRNA2T00135510001,GSBRNA2T00084975001,GSBRNA2T00142155001,GSBRNA2T00095488001,GSBRNA2T00156379001,GSBRNA2T00123186001,	0.195414
Biological process	hormone biosynthetic process	GO:0042446	6	0.0058933	2.51912	10	3773	67	63681	GSBRNA2T00036978001,GSBRNA2T00119748001,GSBRNA2T00098782001,GSBRNA2T00099460001,GSBRNA2T00135510001,GSBRNA2T00084975001,GSBRNA2T00142155001,GSBRNA2T00095488001,GSBRNA2T00156379001,GSBRNA2T00123186001,	0.206266
Biological process	regulation of phosphate metabolic process	GO:0019220	7	0.00759558	4.09329	5	1161	67	63681	GSBRNA2T00098782001,GSBRNA2T00145529001,GSBRNA2T00099031001,GSBRNA2T00072920001,GSBRNA2T00156379001,	0.256351
Biological process	regulation of phosphorus metabolic process	GO:0051174	6	0.00767595	4.08274	5	1164	67	63681	GSBRNA2T00098782001,GSBRNA2T00145529001,GSBRNA2T00099031001,GSBRNA2T00072920001,GSBRNA2T00156379001,	0.25013
Biological process	regulation of protein modification process	GO:0031399	8	0.00892411	3.93403	5	1208	67	63681	GSBRNA2T00098782001,GSBRNA2T00145529001,GSBRNA2T00099031001,GSBRNA2T00072920001,GSBRNA2T00156379001,	0.272041
Biological process	regulation of hormone levels	GO:0010817	4	0.0127086	2.13718	11	4892	67	63681	GSBRNA2T00036978001,GSBRNA2T00119748001,GSBRNA2T00098782001,GSBRNA2T00011200001,GSBRNA2T00099460001,GSBRNA2T00135510001,GSBRNA2T00084975001,GSBRNA2T00142155001,GSBRNA2T00095488001,GSBRNA2T00156379001,GSBRNA2T00123186001,	0.3336
Biological process	response to biotic stimulus	GO:0009607	3	0.0133127	1.84174	15	7741	67	63681	GSBRNA2T00046482001,GSBRNA2T00038522001,GSBRNA2T00090560001,GSBRNA2T00098782001,GSBRNA2T00145529001,GSBRNA2T00099460001,GSBRNA2T00135510001,GSBRNA2T00084975001,GSBRNA2T00142155001,GSBRNA2T00156379001,GSBRNA2T00123186001,GSBRNA2T00118724001,GSBRNA2T00056299001,GSBRNA2T00079357001,GSBRNA2T00010069001,	0.340012
Biological process	response to wounding	GO:0009611	4	0.0157608	2.96248	6	1925	67	63681	GSBRNA2T00050768001,GSBRNA2T00036978001,GSBRNA2T00119748001,GSBRNA2T00090284001,GSBRNA2T00084975001,GSBRNA2T00142155001,	0.330977
Biological process	reactive oxygen species metabolic process	GO:0072593	4	0.0189489	2.84144	6	2007	67	63681	GSBRNA2T00021746001,GSBRNA2T00098782001,GSBRNA2T00145529001,GSBRNA2T00156379001,GSBRNA2T00135709001,GSBRNA2T00030897001,	0.365443
Biological process	aromatic compound catabolic process	GO:0019439	5	0.0197602	3.21537	5	1478	67	63681	GSBRNA2T00050768001,GSBRNA2T00036978001,GSBRNA2T00099460001,GSBRNA2T00090284001,GSBRNA2T00135709001,	0.373467
Biological process	organic cyclic compound catabolic process	GO:1901361	5	0.0217706	3.13477	5	1516	67	63681	GSBRNA2T00050768001,GSBRNA2T00036978001,GSBRNA2T00099460001,GSBRNA2T00090284001,GSBRNA2T00135709001,	0.388174
Biological process	multi-organism process	GO:0051704	2	0.0242244	1.60762	18	10642	67	63681	GSBRNA2T00021776001,GSBRNA2T00046482001,GSBRNA2T00038522001,GSBRNA2T00090560001,GSBRNA2T00098782001,GSBRNA2T00145529001,GSBRNA2T00114205001,GSBRNA2T00099460001,GSBRNA2T00135510001,GSBRNA2T00084975001,GSBRNA2T00072920001,GSBRNA2T00142155001,GSBRNA2T00156379001,GSBRNA2T00123186001,GSBRNA2T00118724001,GSBRNA2T00079357001,GSBRNA2T00030897001,GSBRNA2T00010069001,	0.388002
Biological process	response to external biotic stimulus	GO:0043207	4	0.0261301	1.74214	14	7638	67	63681	GSBRNA2T00046482001,GSBRNA2T00038522001,GSBRNA2T00090560001,GSBRNA2T00098782001,GSBRNA2T00145529001,GSBRNA2T00099460001,GSBRNA2T00135510001,GSBRNA2T00084975001,GSBRNA2T00142155001,GSBRNA2T00156379001,GSBRNA2T00123186001,GSBRNA2T00118724001,GSBRNA2T00079357001,GSBRNA2T00010069001,	0.391951
Biological process	response to other organism	GO:0051707	5	0.0261301	1.74214	14	7638	67	63681	GSBRNA2T00046482001,GSBRNA2T00038522001,GSBRNA2T00090560001,GSBRNA2T00098782001,GSBRNA2T00145529001,GSBRNA2T00099460001,GSBRNA2T00135510001,GSBRNA2T00084975001,GSBRNA2T00142155001,GSBRNA2T00156379001,GSBRNA2T00123186001,GSBRNA2T00118724001,GSBRNA2T00079357001,GSBRNA2T00010069001,	0.391951
Biological process	response to stimulus	GO:0050896	2	0.0284356	1.2609	40	30152	67	63681	GSBRNA2T00021746001,GSBRNA2T00046482001,GSBRNA2T00027300001,GSBRNA2T00048441001,GSBRNA2T00050768001,GSBRNA2T00036978001,GSBRNA2T00038522001,GSBRNA2T00154981001,GSBRNA2T00015751001,GSBRNA2T00090560001,GSBRNA2T00057959001,GSBRNA2T00119748001,GSBRNA2T00016792001,GSBRNA2T00098782001,GSBRNA2T00013472001,GSBRNA2T00145529001,GSBRNA2T00099460001,GSBRNA2T00090284001,GSBRNA2T00135510001,GSBRNA2T00084975001…	0.389444
Biological process	cellular catabolic process	GO:0044248	4	0.0284433	1.77147	13	6975	67	63681	GSBRNA2T00021776001,GSBRNA2T00050768001,GSBRNA2T00036978001,GSBRNA2T00038522001,GSBRNA2T00015751001,GSBRNA2T00114205001,GSBRNA2T00099460001,GSBRNA2T00090284001,GSBRNA2T00055555001,GSBRNA2T00135709001,GSBRNA2T00084846001,GSBRNA2T00110195001,GSBRNA2T00010069001,	0.383985
Biological process	response to external stimulus	GO:0009605	3	0.0286181	1.57855	18	10838	67	63681	GSBRNA2T00046482001,GSBRNA2T00038522001,GSBRNA2T00090560001,GSBRNA2T00057959001,GSBRNA2T00016792001,GSBRNA2T00098782001,GSBRNA2T00145529001,GSBRNA2T00099460001,GSBRNA2T00135510001,GSBRNA2T00084975001,GSBRNA2T00142155001,GSBRNA2T00156379001,GSBRNA2T00079529001,GSBRNA2T00087514001,GSBRNA2T00123186001,GSBRNA2T00118724001,GSBRNA2T00079357001,GSBRNA2T00010069001,	0.380903
Biological process	secondary metabolite biosynthetic process	GO:0044550	4	0.029912	2.88019	5	1650	67	63681	GSBRNA2T00036978001,GSBRNA2T00098782001,GSBRNA2T00099460001,GSBRNA2T00090284001,GSBRNA2T00123186001,	0.367101
Biological process	phosphorus metabolic process	GO:0006793	4	0.030766	1.53954	19	11730	67	63681	GSBRNA2T00021746001,GSBRNA2T00046482001,GSBRNA2T00138410001,GSBRNA2T00098782001,GSBRNA2T00013472001,GSBRNA2T00145529001,GSBRNA2T00114205001,GSBRNA2T00131730001,GSBRNA2T00099031001,GSBRNA2T00083370001,GSBRNA2T00072920001,GSBRNA2T00142155001,GSBRNA2T00156379001,GSBRNA2T00081786001,GSBRNA2T00092416001,GSBRNA2T00087514001,GSBRNA2T00123186001,GSBRNA2T00079357001,GSBRNA2T00110195001,	0.358936
Biological process	regulation of biological quality	GO:0065008	3	0.0323267	1.65336	15	8623	67	63681	GSBRNA2T00046482001,GSBRNA2T00036978001,GSBRNA2T00119748001,GSBRNA2T00098782001,GSBRNA2T00011200001,GSBRNA2T00099460001,GSBRNA2T00135510001,GSBRNA2T00084975001,GSBRNA2T00142155001,GSBRNA2T00095488001,GSBRNA2T00156379001,GSBRNA2T00135709001,GSBRNA2T00123186001,GSBRNA2T00118724001,GSBRNA2T00030897001,	0.359397
Biological process	regulation of cellular protein metabolic process	GO:0032268	7	0.0345471	2.76941	5	1716	67	63681	GSBRNA2T00098782001,GSBRNA2T00145529001,GSBRNA2T00099031001,GSBRNA2T00072920001,GSBRNA2T00156379001,	0.375253
Biological process	peptidyl-lysine modification	GO:0018205	9	0.0360355	2.73751	5	1736	67	63681	GSBRNA2T00021746001,GSBRNA2T00090560001,GSBRNA2T00068323001,GSBRNA2T00135709001,GSBRNA2T00110195001,	0.374214
Biological process	small molecule metabolic process	GO:0044281	3	0.0383189	1.48105	20	12835	67	63681	GSBRNA2T00050768001,GSBRNA2T00036978001,GSBRNA2T00038522001,GSBRNA2T00015751001,GSBRNA2T00138410001,GSBRNA2T00119748001,GSBRNA2T00098782001,GSBRNA2T00011200001,GSBRNA2T00114205001,GSBRNA2T00099460001,GSBRNA2T00090284001,GSBRNA2T00084975001,GSBRNA2T00142155001,GSBRNA2T00156379001,GSBRNA2T00081786001,GSBRNA2T00092416001,GSBRNA2T00123186001,GSBRNA2T00118724001,GSBRNA2T00110195001,GSBRNA2T00010069001,	0.373313
Biological process	regulation of protein metabolic process	GO:0051246	6	0.0385774	2.68644	5	1769	67	63681	GSBRNA2T00098782001,GSBRNA2T00145529001,GSBRNA2T00099031001,GSBRNA2T00072920001,GSBRNA2T00156379001,	0.371996
Biological process	hydrogen peroxide metabolic process	GO:0042743	6	0.0407375	2.64605	5	1796	67	63681	GSBRNA2T00021746001,GSBRNA2T00098782001,GSBRNA2T00145529001,GSBRNA2T00156379001,GSBRNA2T00135709001,	0.377421
Biological process	cellular carbohydrate biosynthetic process	GO:0034637	6	0.0442804	2.32292	6	2455	67	63681	GSBRNA2T00021746001,GSBRNA2T00098782001,GSBRNA2T00114205001,GSBRNA2T00090284001,GSBRNA2T00131730001,GSBRNA2T00123186001,	0.394764
Biological process	carboxylic acid biosynthetic process	GO:0046394	7	0.0448299	1.82676	10	5203	67	63681	GSBRNA2T00036978001,GSBRNA2T00038522001,GSBRNA2T00119748001,GSBRNA2T00098782001,GSBRNA2T00099460001,GSBRNA2T00090284001,GSBRNA2T00084975001,GSBRNA2T00142155001,GSBRNA2T00156379001,GSBRNA2T00123186001,	0.392262
Biological process	organic acid biosynthetic process	GO:0016053	5	0.0450754	1.82501	10	5208	67	63681	GSBRNA2T00036978001,GSBRNA2T00038522001,GSBRNA2T00119748001,GSBRNA2T00098782001,GSBRNA2T00099460001,GSBRNA2T00090284001,GSBRNA2T00084975001,GSBRNA2T00142155001,GSBRNA2T00156379001,GSBRNA2T00123186001,	0.390791
Biological process	organic acid catabolic process	GO:0016054	5	0.0472988	2.53727	5	1873	67	63681	GSBRNA2T00050768001,GSBRNA2T00036978001,GSBRNA2T00038522001,GSBRNA2T00099460001,GSBRNA2T00090284001,	0.406339
Biological process	carboxylic acid catabolic process	GO:0046395	7	0.0472988	2.53727	5	1873	67	63681	GSBRNA2T00050768001,GSBRNA2T00036978001,GSBRNA2T00038522001,GSBRNA2T00099460001,GSBRNA2T00090284001,	0.406339
Biological process	monocarboxylic acid metabolic process	GO:0032787	7	0.0474797	1.80834	10	5256	67	63681	GSBRNA2T00036978001,GSBRNA2T00038522001,GSBRNA2T00119748001,GSBRNA2T00098782001,GSBRNA2T00099460001,GSBRNA2T00090284001,GSBRNA2T00084975001,GSBRNA2T00142155001,GSBRNA2T00156379001,GSBRNA2T00123186001,	0.40061
Biological process	organic substance catabolic process	GO:1901575	4	0.0485557	1.64047	13	7532	67	63681	GSBRNA2T00021776001,GSBRNA2T00050768001,GSBRNA2T00036978001,GSBRNA2T00038522001,GSBRNA2T00015751001,GSBRNA2T00114205001,GSBRNA2T00099460001,GSBRNA2T00090284001,GSBRNA2T00055555001,GSBRNA2T00135709001,GSBRNA2T00084846001,GSBRNA2T00110195001,GSBRNA2T00010069001,	0.402501

## Sheet: An>Ae Hyper_DEG
Class	GO_Name	GO_ID	GO_Level	P_value	EnrichmentScore	HitsGenesCountsInSelectedSet	HitsGenesCountsInBackground	AllGenesCountsInSelectedSet	AllGenesCountsInBackground	GenesOfSelectedSetInGOterm	corrected p-value(BH method)
Molecular function	calcium ion binding	GO:0005509	6	0.00397142	3.17722	8	1066	140	59271	GSBRNA2T00119547001,GSBRNA2T00070944001,GSBRNA2T00121606001,GSBRNA2T00058083001,GSBRNA2T00131246001,GSBRNA2T00024830001,GSBRNA2T00080100001,GSBRNA2T00122134001,	1
Molecular function	DNA binding	GO:0003677	5	0.00815199	1.59438	28	7435	140	59271	GSBRNA2T00044326001,GSBRNA2T00016178001,GSBRNA2T00056734001,GSBRNA2T00137411001,GSBRNA2T00034964001,GSBRNA2T00087151001,GSBRNA2T00004046001,GSBRNA2T00020182001,GSBRNA2T00001338001,GSBRNA2T00126500001,GSBRNA2T00046531001,GSBRNA2T00018816001,GSBRNA2T00026537001,GSBRNA2T00058083001,GSBRNA2T00107302001,GSBRNA2T00052157001,GSBRNA2T00113668001,GSBRNA2T00040233001,GSBRNA2T00097955001,GSBRNA2T00068007001…	0.595096
Molecular function	transferase activity, transferring one-carbon groups	GO:0016741	4	0.0167164	2.66986	7	1110	140	59271	GSBRNA2T00017487001,GSBRNA2T00102804001,GSBRNA2T00083405001,GSBRNA2T00064247001,GSBRNA2T00011937001,GSBRNA2T00001939001,GSBRNA2T00021844001,	0.244059
Molecular function	transferase activity	GO:0016740	3	0.0247819	1.33054	42	13364	140	59271	GSBRNA2T00091441001,GSBRNA2T00017487001,GSBRNA2T00068760001,GSBRNA2T00077024001,GSBRNA2T00119547001,GSBRNA2T00109789001,GSBRNA2T00000680001,GSBRNA2T00121606001,GSBRNA2T00149116001,GSBRNA2T00001338001,GSBRNA2T00102804001,GSBRNA2T00083405001,GSBRNA2T00099496001,GSBRNA2T00129447001,GSBRNA2T00021323001,GSBRNA2T00034060001,GSBRNA2T00086367001,GSBRNA2T00137334001,GSBRNA2T00064247001,GSBRNA2T00072886001…	0.266041
Molecular function	nucleic acid binding	GO:0003676	4	0.0299477	1.34099	38	11997	140	59271	GSBRNA2T00044326001,GSBRNA2T00016178001,GSBRNA2T00056734001,GSBRNA2T00137411001,GSBRNA2T00034964001,GSBRNA2T00087151001,GSBRNA2T00004046001,GSBRNA2T00020182001,GSBRNA2T00001338001,GSBRNA2T00126500001,GSBRNA2T00046531001,GSBRNA2T00018816001,GSBRNA2T00026537001,GSBRNA2T00058083001,GSBRNA2T00069925001,GSBRNA2T00064247001,GSBRNA2T00107302001,GSBRNA2T00052157001,GSBRNA2T00020087001,GSBRNA2T00113668001…	0.273273
Molecular function	methyltransferase activity	GO:0008168	5	0.0424527	2.36958	6	1072	140	59271	GSBRNA2T00102804001,GSBRNA2T00083405001,GSBRNA2T00064247001,GSBRNA2T00011937001,GSBRNA2T00001939001,GSBRNA2T00021844001,	0.249923
Cellular component	ribosomal subunit	GO:0044391	5	0.0180736	2.63196	7	1196	161	72400	GSBRNA2T00109789001,GSBRNA2T00095397001,GSBRNA2T00072410001,GSBRNA2T00015287001,GSBRNA2T00083983001,GSBRNA2T00042160001,GSBRNA2T00059427001,	0.447321
Cellular component	chromosome	GO:0005694	6	0.0328033	2.83537	5	793	161	72400	GSBRNA2T00056734001,GSBRNA2T00001338001,GSBRNA2T00126500001,GSBRNA2T00094256001,GSBRNA2T00054302001,	0.499619
Biological process	meiotic chromosome segregation	GO:0045132	5	0.000427458	5.22759	7	561	152	63681	GSBRNA2T00088411001,GSBRNA2T00001338001,GSBRNA2T00069925001,GSBRNA2T00151476001,GSBRNA2T00094256001,GSBRNA2T00054302001,GSBRNA2T00009836001,	0.595448
Biological process	chromosome segregation	GO:0007059	3	0.000702381	4.20531	8	797	152	63681	GSBRNA2T00056734001,GSBRNA2T00088411001,GSBRNA2T00001338001,GSBRNA2T00069925001,GSBRNA2T00151476001,GSBRNA2T00094256001,GSBRNA2T00054302001,GSBRNA2T00009836001,	0.489208
Biological process	DNA recombination	GO:0006310	8	0.000749506	3.74437	9	1007	152	63681	GSBRNA2T00088411001,GSBRNA2T00001338001,GSBRNA2T00069925001,GSBRNA2T00151476001,GSBRNA2T00094256001,GSBRNA2T00030003001,GSBRNA2T00054302001,GSBRNA2T00035630001,GSBRNA2T00009836001,	0.348021
Biological process	synapsis	GO:0007129	7	0.000989219	6.67124	5	314	152	63681	GSBRNA2T00088411001,GSBRNA2T00069925001,GSBRNA2T00151476001,GSBRNA2T00054302001,GSBRNA2T00009836001,	0.344496
Biological process	homologous chromosome segregation	GO:0045143	6	0.00100327	6.65006	5	315	152	63681	GSBRNA2T00088411001,GSBRNA2T00069925001,GSBRNA2T00151476001,GSBRNA2T00054302001,GSBRNA2T00009836001,	0.27951
Biological process	chromosome organization involved in meiotic cell cycle	GO:0070192	6	0.00124879	6.32861	5	331	152	63681	GSBRNA2T00088411001,GSBRNA2T00069925001,GSBRNA2T00151476001,GSBRNA2T00054302001,GSBRNA2T00009836001,	0.289928
Biological process	meiotic cell cycle	GO:0051321	4	0.00149746	3.38777	9	1113	152	63681	GSBRNA2T00088411001,GSBRNA2T00001338001,GSBRNA2T00026537001,GSBRNA2T00069925001,GSBRNA2T00151476001,GSBRNA2T00020087001,GSBRNA2T00094256001,GSBRNA2T00054302001,GSBRNA2T00009836001,	0.297994
Biological process	reciprocal meiotic recombination	GO:0007131	10	0.00165314	4.82481	6	521	152	63681	GSBRNA2T00088411001,GSBRNA2T00001338001,GSBRNA2T00069925001,GSBRNA2T00151476001,GSBRNA2T00054302001,GSBRNA2T00009836001,	0.287854
Biological process	homologous recombination	GO:0035825	9	0.00165314	4.82481	6	521	152	63681	GSBRNA2T00088411001,GSBRNA2T00001338001,GSBRNA2T00069925001,GSBRNA2T00151476001,GSBRNA2T00054302001,GSBRNA2T00009836001,	0.287854
Biological process	regulation of cellular component organization	GO:0051128	5	0.00204501	2.80834	11	1641	152	63681	GSBRNA2T00119547001,GSBRNA2T00087151001,GSBRNA2T00070944001,GSBRNA2T00001338001,GSBRNA2T00046531001,GSBRNA2T00086367001,GSBRNA2T00069925001,GSBRNA2T00020087001,GSBRNA2T00094256001,GSBRNA2T00051647001,GSBRNA2T00054302001,	0.28487
Biological process	nuclear chromosome segregation	GO:0098813	4	0.00233987	3.88949	7	754	152	63681	GSBRNA2T00088411001,GSBRNA2T00001338001,GSBRNA2T00069925001,GSBRNA2T00151476001,GSBRNA2T00094256001,GSBRNA2T00054302001,GSBRNA2T00009836001,	0.27162
Biological process	regulation of chromosome organization	GO:0033044	7	0.00251876	4.43338	6	567	152	63681	GSBRNA2T00001338001,GSBRNA2T00046531001,GSBRNA2T00069925001,GSBRNA2T00020087001,GSBRNA2T00094256001,GSBRNA2T00054302001,	0.269895
Biological process	cellular response to stress	GO:0033554	4	0.00253227	1.7197	29	7065	152	63681	GSBRNA2T00016178001,GSBRNA2T00093261001,GSBRNA2T00137411001,GSBRNA2T00036865001,GSBRNA2T00004046001,GSBRNA2T00016131001,GSBRNA2T00151544001,GSBRNA2T00070944001,GSBRNA2T00001338001,GSBRNA2T00105460001,GSBRNA2T00058083001,GSBRNA2T00069925001,GSBRNA2T00137334001,GSBRNA2T00151476001,GSBRNA2T00131246001,GSBRNA2T00094256001,GSBRNA2T00066247001,GSBRNA2T00033329001,GSBRNA2T00129287001,GSBRNA2T00030003001…	0.251961
Biological process	meiotic cell cycle process	GO:1903046	4	0.00276697	3.37866	8	992	152	63681	GSBRNA2T00088411001,GSBRNA2T00001338001,GSBRNA2T00026537001,GSBRNA2T00069925001,GSBRNA2T00151476001,GSBRNA2T00094256001,GSBRNA2T00054302001,GSBRNA2T00009836001,	0.256959
Biological process	meiotic nuclear division	GO:0140013	7	0.00280201	3.76467	7	779	152	63681	GSBRNA2T00088411001,GSBRNA2T00001338001,GSBRNA2T00069925001,GSBRNA2T00151476001,GSBRNA2T00094256001,GSBRNA2T00054302001,GSBRNA2T00009836001,	0.24395
Biological process	meiosis I	GO:0007127	8	0.00296155	4.28963	6	586	152	63681	GSBRNA2T00088411001,GSBRNA2T00001338001,GSBRNA2T00069925001,GSBRNA2T00151476001,GSBRNA2T00054302001,GSBRNA2T00009836001,	0.242673
Biological process	organic hydroxy compound biosynthetic process	GO:1901617	5	0.00300522	2.24279	15	2802	152	63681	GSBRNA2T00093261001,GSBRNA2T00036865001,GSBRNA2T00151544001,GSBRNA2T00003803001,GSBRNA2T00039533001,GSBRNA2T00105460001,GSBRNA2T00142191001,GSBRNA2T00085907001,GSBRNA2T00042984001,GSBRNA2T00013846001,GSBRNA2T00001848001,GSBRNA2T00054122001,GSBRNA2T00098338001,GSBRNA2T00017296001,GSBRNA2T00122134001,	0.232571
Biological process	meiosis I cell cycle process	GO:0061982	5	0.00301134	4.27504	6	588	152	63681	GSBRNA2T00088411001,GSBRNA2T00001338001,GSBRNA2T00069925001,GSBRNA2T00151476001,GSBRNA2T00054302001,GSBRNA2T00009836001,	0.220779
Biological process	organic cyclic compound metabolic process	GO:1901360	4	0.00304945	1.32217	69	21864	152	63681	GSBRNA2T00044326001,GSBRNA2T00016178001,GSBRNA2T00017487001,GSBRNA2T00021736001,GSBRNA2T00056734001,GSBRNA2T00093261001,GSBRNA2T00068760001,GSBRNA2T00119547001,GSBRNA2T00137411001,GSBRNA2T00028214001,GSBRNA2T00034964001,GSBRNA2T00088411001,GSBRNA2T00036865001,GSBRNA2T00087151001,GSBRNA2T00004046001,GSBRNA2T00151544001,GSBRNA2T00075323001,GSBRNA2T00095397001,GSBRNA2T00003803001,GSBRNA2T00149116001…	0.212394
Biological process	DNA metabolic process	GO:0006259	7	0.00335939	2.29564	14	2555	152	63681	GSBRNA2T00056734001,GSBRNA2T00088411001,GSBRNA2T00004046001,GSBRNA2T00001338001,GSBRNA2T00069925001,GSBRNA2T00151476001,GSBRNA2T00020087001,GSBRNA2T00094256001,GSBRNA2T00033329001,GSBRNA2T00030003001,GSBRNA2T00054302001,GSBRNA2T00035630001,GSBRNA2T00057250001,GSBRNA2T00009836001,	0.222839
Biological process	response to abiotic stimulus	GO:0009628	3	0.0045175	1.43352	47	13736	152	63681	GSBRNA2T00016178001,GSBRNA2T00091441001,GSBRNA2T00017487001,GSBRNA2T00016705001,GSBRNA2T00093261001,GSBRNA2T00137411001,GSBRNA2T00156444001,GSBRNA2T00087151001,GSBRNA2T00004046001,GSBRNA2T00005514001,GSBRNA2T00151544001,GSBRNA2T00070944001,GSBRNA2T00066706001,GSBRNA2T00099496001,GSBRNA2T00089488001,GSBRNA2T00105460001,GSBRNA2T00035030001,GSBRNA2T00057435001,GSBRNA2T00058083001,GSBRNA2T00027529001…	0.28604
Biological process	heat acclimation	GO:0010286	6	0.00530326	4.51459	5	464	152	63681	GSBRNA2T00016705001,GSBRNA2T00005514001,GSBRNA2T00057435001,GSBRNA2T00030823001,GSBRNA2T00057408001,	0.295498
Biological process	cellular response to DNA damage stimulus	GO:0006974	5	0.00558927	2.77249	9	1360	152	63681	GSBRNA2T00004046001,GSBRNA2T00001338001,GSBRNA2T00069925001,GSBRNA2T00151476001,GSBRNA2T00094256001,GSBRNA2T00033329001,GSBRNA2T00030003001,GSBRNA2T00054302001,GSBRNA2T00057250001,	0.299456
Biological process	regulation of organelle organization	GO:0033043	6	0.00617888	2.95038	8	1136	152	63681	GSBRNA2T00070944001,GSBRNA2T00001338001,GSBRNA2T00046531001,GSBRNA2T00069925001,GSBRNA2T00020087001,GSBRNA2T00094256001,GSBRNA2T00051647001,GSBRNA2T00054302001,	0.307399
Biological process	organic hydroxy compound metabolic process	GO:1901615	4	0.00635867	2.00697	16	3340	152	63681	GSBRNA2T00093261001,GSBRNA2T00130024001,GSBRNA2T00036865001,GSBRNA2T00151544001,GSBRNA2T00003803001,GSBRNA2T00039533001,GSBRNA2T00105460001,GSBRNA2T00142191001,GSBRNA2T00085907001,GSBRNA2T00042984001,GSBRNA2T00013846001,GSBRNA2T00001848001,GSBRNA2T00054122001,GSBRNA2T00098338001,GSBRNA2T00017296001,GSBRNA2T00122134001,	0.295254
Biological process	systemic acquired resistance, salicylic acid mediated signaling pathway	GO:0009862	7	0.00713425	2.66661	9	1414	152	63681	GSBRNA2T00093261001,GSBRNA2T00036865001,GSBRNA2T00099496001,GSBRNA2T00131246001,GSBRNA2T00024830001,GSBRNA2T00098338001,GSBRNA2T00017296001,GSBRNA2T00122134001,GSBRNA2T00138923001,	0.310563
Biological process	biological regulation	GO:0065007	2	0.00777759	1.23338	81	27514	152	63681	GSBRNA2T00044326001,GSBRNA2T00016178001,GSBRNA2T00091441001,GSBRNA2T00021736001,GSBRNA2T00093261001,GSBRNA2T00068760001,GSBRNA2T00077024001,GSBRNA2T00119547001,GSBRNA2T00137411001,GSBRNA2T00109789001,GSBRNA2T00034964001,GSBRNA2T00156444001,GSBRNA2T00036865001,GSBRNA2T00087151001,GSBRNA2T00004046001,GSBRNA2T00016131001,GSBRNA2T00151544001,GSBRNA2T00075323001,GSBRNA2T00070944001,GSBRNA2T00046020001…	0.292816
Biological process	organelle fission	GO:0048285	5	0.00886106	2.76994	8	1210	152	63681	GSBRNA2T00088411001,GSBRNA2T00001338001,GSBRNA2T00069925001,GSBRNA2T00151476001,GSBRNA2T00094256001,GSBRNA2T00081305001,GSBRNA2T00054302001,GSBRNA2T00009836001,	0.308586
Biological process	organic cyclic compound biosynthetic process	GO:1901362	5	0.00927556	1.36095	50	15392	152	63681	GSBRNA2T00044326001,GSBRNA2T00016178001,GSBRNA2T00017487001,GSBRNA2T00021736001,GSBRNA2T00093261001,GSBRNA2T00068760001,GSBRNA2T00137411001,GSBRNA2T00028214001,GSBRNA2T00034964001,GSBRNA2T00036865001,GSBRNA2T00087151001,GSBRNA2T00004046001,GSBRNA2T00151544001,GSBRNA2T00075323001,GSBRNA2T00095397001,GSBRNA2T00003803001,GSBRNA2T00149116001,GSBRNA2T00001338001,GSBRNA2T00039533001,GSBRNA2T00018816001…	0.300485
Biological process	response to stress	GO:0006950	3	0.00928431	1.30637	60	19242	152	63681	GSBRNA2T00016178001,GSBRNA2T00091441001,GSBRNA2T00017487001,GSBRNA2T00016705001,GSBRNA2T00093261001,GSBRNA2T00077024001,GSBRNA2T00119547001,GSBRNA2T00137411001,GSBRNA2T00156444001,GSBRNA2T00036865001,GSBRNA2T00087151001,GSBRNA2T00004046001,GSBRNA2T00005514001,GSBRNA2T00016131001,GSBRNA2T00151544001,GSBRNA2T00070944001,GSBRNA2T00149116001,GSBRNA2T00001338001,GSBRNA2T00066706001,GSBRNA2T00099496001…	0.293933
Biological process	response to drug	GO:0042493	4	0.00979438	1.67669	23	5747	152	63681	GSBRNA2T00016178001,GSBRNA2T00102184001,GSBRNA2T00093261001,GSBRNA2T00119547001,GSBRNA2T00036865001,GSBRNA2T00016131001,GSBRNA2T00151544001,GSBRNA2T00099496001,GSBRNA2T00035030001,GSBRNA2T00026537001,GSBRNA2T00058083001,GSBRNA2T00137334001,GSBRNA2T00131246001,GSBRNA2T00024830001,GSBRNA2T00040233001,GSBRNA2T00132725001,GSBRNA2T00067996001,GSBRNA2T00035074001,GSBRNA2T00001848001,GSBRNA2T00098338001…	0.296599
Biological process	chromosome organization	GO:0051276	5	0.0100721	1.90759	16	3514	152	63681	GSBRNA2T00056734001,GSBRNA2T00088411001,GSBRNA2T00001338001,GSBRNA2T00126500001,GSBRNA2T00046531001,GSBRNA2T00069925001,GSBRNA2T00011937001,GSBRNA2T00151476001,GSBRNA2T00143291001,GSBRNA2T00020087001,GSBRNA2T00094256001,GSBRNA2T00097955001,GSBRNA2T00054302001,GSBRNA2T00021844001,GSBRNA2T00035630001,GSBRNA2T00009836001,	0.298521
Biological process	nucleic acid metabolic process	GO:0090304	6	0.011907	1.33751	51	15975	152	63681	GSBRNA2T00044326001,GSBRNA2T00016178001,GSBRNA2T00021736001,GSBRNA2T00056734001,GSBRNA2T00119547001,GSBRNA2T00137411001,GSBRNA2T00034964001,GSBRNA2T00088411001,GSBRNA2T00036865001,GSBRNA2T00087151001,GSBRNA2T00004046001,GSBRNA2T00075323001,GSBRNA2T00095397001,GSBRNA2T00149116001,GSBRNA2T00001338001,GSBRNA2T00018816001,GSBRNA2T00099496001,GSBRNA2T00089488001,GSBRNA2T00026537001,GSBRNA2T00058083001…	0.312951
Biological process	response to cold	GO:0009409	5	0.0119514	1.91946	15	3274	152	63681	GSBRNA2T00017487001,GSBRNA2T00093261001,GSBRNA2T00087151001,GSBRNA2T00151544001,GSBRNA2T00070944001,GSBRNA2T00066706001,GSBRNA2T00089488001,GSBRNA2T00131246001,GSBRNA2T00154805001,GSBRNA2T00098338001,GSBRNA2T00054302001,GSBRNA2T00021844001,GSBRNA2T00035630001,GSBRNA2T00122134001,GSBRNA2T00138923001,	0.308301
Biological process	regulation of biological process	GO:0050789	3	0.0121217	1.25066	70	23449	152	63681	GSBRNA2T00044326001,GSBRNA2T00016178001,GSBRNA2T00091441001,GSBRNA2T00021736001,GSBRNA2T00093261001,GSBRNA2T00077024001,GSBRNA2T00119547001,GSBRNA2T00137411001,GSBRNA2T00109789001,GSBRNA2T00034964001,GSBRNA2T00156444001,GSBRNA2T00036865001,GSBRNA2T00087151001,GSBRNA2T00004046001,GSBRNA2T00151544001,GSBRNA2T00075323001,GSBRNA2T00070944001,GSBRNA2T00149116001,GSBRNA2T00001338001,GSBRNA2T00060264001…	0.307011
Biological process	methylation	GO:0032259	3	0.0122603	1.91361	15	3284	152	63681	GSBRNA2T00001338001,GSBRNA2T00102804001,GSBRNA2T00083405001,GSBRNA2T00046531001,GSBRNA2T00069925001,GSBRNA2T00064247001,GSBRNA2T00072410001,GSBRNA2T00011937001,GSBRNA2T00143291001,GSBRNA2T00015287001,GSBRNA2T00083983001,GSBRNA2T00001939001,GSBRNA2T00081305001,GSBRNA2T00021844001,GSBRNA2T00059427001,	0.304976
Biological process	regulation of cellular process	GO:0050794	4	0.0130934	1.27755	62	20332	152	63681	GSBRNA2T00044326001,GSBRNA2T00016178001,GSBRNA2T00091441001,GSBRNA2T00021736001,GSBRNA2T00093261001,GSBRNA2T00077024001,GSBRNA2T00119547001,GSBRNA2T00137411001,GSBRNA2T00109789001,GSBRNA2T00034964001,GSBRNA2T00156444001,GSBRNA2T00036865001,GSBRNA2T00087151001,GSBRNA2T00004046001,GSBRNA2T00151544001,GSBRNA2T00075323001,GSBRNA2T00070944001,GSBRNA2T00149116001,GSBRNA2T00001338001,GSBRNA2T00060264001…	0.319985
Biological process	drug transport	GO:0015893	5	0.0132517	3.59926	5	582	152	63681	GSBRNA2T00102184001,GSBRNA2T00119547001,GSBRNA2T00016131001,GSBRNA2T00067996001,GSBRNA2T00001848001,	0.318269
Biological process	response to temperature stimulus	GO:0009266	4	0.0135055	1.70376	20	4918	152	63681	GSBRNA2T00017487001,GSBRNA2T00016705001,GSBRNA2T00093261001,GSBRNA2T00087151001,GSBRNA2T00005514001,GSBRNA2T00151544001,GSBRNA2T00070944001,GSBRNA2T00066706001,GSBRNA2T00089488001,GSBRNA2T00057435001,GSBRNA2T00030823001,GSBRNA2T00131246001,GSBRNA2T00154805001,GSBRNA2T00057408001,GSBRNA2T00098338001,GSBRNA2T00054302001,GSBRNA2T00021844001,GSBRNA2T00035630001,GSBRNA2T00122134001,GSBRNA2T00138923001,	0.318866
Biological process	cellular aromatic compound metabolic process	GO:0006725	4	0.0145673	1.2634	64	21223	152	63681	GSBRNA2T00044326001,GSBRNA2T00016178001,GSBRNA2T00017487001,GSBRNA2T00021736001,GSBRNA2T00056734001,GSBRNA2T00093261001,GSBRNA2T00068760001,GSBRNA2T00119547001,GSBRNA2T00137411001,GSBRNA2T00028214001,GSBRNA2T00034964001,GSBRNA2T00088411001,GSBRNA2T00036865001,GSBRNA2T00087151001,GSBRNA2T00004046001,GSBRNA2T00151544001,GSBRNA2T00075323001,GSBRNA2T00095397001,GSBRNA2T00149116001,GSBRNA2T00001338001…	0.317066
Biological process	jasmonic acid mediated signaling pathway	GO:0009867	7	0.0151566	2.35367	9	1602	152	63681	GSBRNA2T00093261001,GSBRNA2T00036865001,GSBRNA2T00035030001,GSBRNA2T00058083001,GSBRNA2T00131246001,GSBRNA2T00098338001,GSBRNA2T00017296001,GSBRNA2T00122134001,GSBRNA2T00138923001,	0.315121
Biological process	cellular response to jasmonic acid stimulus	GO:0071395	7	0.0156609	2.34052	9	1611	152	63681	GSBRNA2T00093261001,GSBRNA2T00036865001,GSBRNA2T00035030001,GSBRNA2T00058083001,GSBRNA2T00131246001,GSBRNA2T00098338001,GSBRNA2T00017296001,GSBRNA2T00122134001,GSBRNA2T00138923001,	0.320818
Biological process	nuclear division	GO:0000280	6	0.0166146	2.6758	7	1096	152	63681	GSBRNA2T00088411001,GSBRNA2T00001338001,GSBRNA2T00069925001,GSBRNA2T00151476001,GSBRNA2T00094256001,GSBRNA2T00054302001,GSBRNA2T00009836001,	0.325974
Biological process	nucleobase-containing compound metabolic process	GO:0006139	5	0.0183702	1.28743	55	17898	152	63681	GSBRNA2T00044326001,GSBRNA2T00016178001,GSBRNA2T00017487001,GSBRNA2T00021736001,GSBRNA2T00056734001,GSBRNA2T00119547001,GSBRNA2T00137411001,GSBRNA2T00034964001,GSBRNA2T00088411001,GSBRNA2T00036865001,GSBRNA2T00087151001,GSBRNA2T00004046001,GSBRNA2T00075323001,GSBRNA2T00095397001,GSBRNA2T00149116001,GSBRNA2T00001338001,GSBRNA2T00018816001,GSBRNA2T00099496001,GSBRNA2T00089488001,GSBRNA2T00026537001…	0.350543
Biological process	steroid metabolic process	GO:0008202	5	0.0187858	2.60914	7	1124	152	63681	GSBRNA2T00003803001,GSBRNA2T00039533001,GSBRNA2T00105460001,GSBRNA2T00085907001,GSBRNA2T00042984001,GSBRNA2T00001848001,GSBRNA2T00017296001,	0.353631
Biological process	macromolecule modification	GO:0043412	5	0.019689	1.35532	42	12983	152	63681	GSBRNA2T00091441001,GSBRNA2T00093261001,GSBRNA2T00109789001,GSBRNA2T00036865001,GSBRNA2T00070944001,GSBRNA2T00121606001,GSBRNA2T00001338001,GSBRNA2T00046531001,GSBRNA2T00099496001,GSBRNA2T00086367001,GSBRNA2T00069925001,GSBRNA2T00143192001,GSBRNA2T00064247001,GSBRNA2T00006031001,GSBRNA2T00072410001,GSBRNA2T00011937001,GSBRNA2T00143291001,GSBRNA2T00015287001,GSBRNA2T00083983001,GSBRNA2T00131246001…	0.36569
Biological process	salicylic acid mediated signaling pathway	GO:0009863	6	0.0198321	2.13425	10	1963	152	63681	GSBRNA2T00093261001,GSBRNA2T00036865001,GSBRNA2T00151544001,GSBRNA2T00099496001,GSBRNA2T00131246001,GSBRNA2T00024830001,GSBRNA2T00098338001,GSBRNA2T00017296001,GSBRNA2T00122134001,GSBRNA2T00138923001,	0.363502
Biological process	phytosteroid metabolic process	GO:0016128	6	0.0198454	3.24268	5	646	152	63681	GSBRNA2T00105460001,GSBRNA2T00085907001,GSBRNA2T00042984001,GSBRNA2T00001848001,GSBRNA2T00017296001,	0.359021
Biological process	brassinosteroid metabolic process	GO:0016131	7	0.0198454	3.24268	5	646	152	63681	GSBRNA2T00105460001,GSBRNA2T00085907001,GSBRNA2T00042984001,GSBRNA2T00001848001,GSBRNA2T00017296001,	0.359021
Biological process	cellular response to salicylic acid stimulus	GO:0071446	7	0.0208391	2.117	10	1979	152	63681	GSBRNA2T00093261001,GSBRNA2T00036865001,GSBRNA2T00151544001,GSBRNA2T00099496001,GSBRNA2T00131246001,GSBRNA2T00024830001,GSBRNA2T00098338001,GSBRNA2T00017296001,GSBRNA2T00122134001,GSBRNA2T00138923001,	0.349745
Biological process	cellular response to stimulus	GO:0051716	3	0.0214982	1.33473	44	13811	152	63681	GSBRNA2T00016178001,GSBRNA2T00091441001,GSBRNA2T00093261001,GSBRNA2T00077024001,GSBRNA2T00137411001,GSBRNA2T00109789001,GSBRNA2T00036865001,GSBRNA2T00004046001,GSBRNA2T00016131001,GSBRNA2T00151544001,GSBRNA2T00070944001,GSBRNA2T00001338001,GSBRNA2T00060264001,GSBRNA2T00099496001,GSBRNA2T00105460001,GSBRNA2T00035030001,GSBRNA2T00007500001,GSBRNA2T00058083001,GSBRNA2T00069925001,GSBRNA2T00137334001…	0.344218
Biological process	regulation of programmed cell death	GO:0043067	6	0.0216525	2.01596	11	2286	152	63681	GSBRNA2T00016178001,GSBRNA2T00093261001,GSBRNA2T00036865001,GSBRNA2T00151544001,GSBRNA2T00007500001,GSBRNA2T00131246001,GSBRNA2T00098338001,GSBRNA2T00017296001,GSBRNA2T00149683001,GSBRNA2T00122134001,GSBRNA2T00138923001,	0.342749
Biological process	cell communication	GO:0007154	3	0.022252	1.38182	37	11218	152	63681	GSBRNA2T00091441001,GSBRNA2T00093261001,GSBRNA2T00077024001,GSBRNA2T00119547001,GSBRNA2T00137411001,GSBRNA2T00109789001,GSBRNA2T00036865001,GSBRNA2T00004046001,GSBRNA2T00016131001,GSBRNA2T00151544001,GSBRNA2T00070944001,GSBRNA2T00060264001,GSBRNA2T00099496001,GSBRNA2T00105460001,GSBRNA2T00035030001,GSBRNA2T00007500001,GSBRNA2T00058083001,GSBRNA2T00137334001,GSBRNA2T00007953001,GSBRNA2T00131246001…	0.348281
Biological process	intracellular protein transport	GO:0006886	9	0.0226373	1.64092	19	4851	152	63681	GSBRNA2T00016178001,GSBRNA2T00093261001,GSBRNA2T00028214001,GSBRNA2T00036865001,GSBRNA2T00151544001,GSBRNA2T00075323001,GSBRNA2T00122106001,GSBRNA2T00026537001,GSBRNA2T00131246001,GSBRNA2T00040233001,GSBRNA2T00095236001,GSBRNA2T00013846001,GSBRNA2T00081305001,GSBRNA2T00098338001,GSBRNA2T00017296001,GSBRNA2T00051647001,GSBRNA2T00021844001,GSBRNA2T00122134001,GSBRNA2T00138923001,	0.350375
Biological process	symbiont process	GO:0044403	4	0.0226599	3.1312	5	669	152	63681	GSBRNA2T00119547001,GSBRNA2T00070944001,GSBRNA2T00132950001,GSBRNA2T00013846001,GSBRNA2T00098338001,	0.34687
Biological process	macromolecule methylation	GO:0043414	6	0.0236014	1.91887	12	2620	152	63681	GSBRNA2T00001338001,GSBRNA2T00046531001,GSBRNA2T00069925001,GSBRNA2T00064247001,GSBRNA2T00072410001,GSBRNA2T00011937001,GSBRNA2T00143291001,GSBRNA2T00015287001,GSBRNA2T00083983001,GSBRNA2T00081305001,GSBRNA2T00021844001,GSBRNA2T00059427001,	0.349753
Biological process	hyperosmotic salinity response	GO:0042538	6	0.024043	2.72048	6	924	152	63681	GSBRNA2T00091441001,GSBRNA2T00066706001,GSBRNA2T00035030001,GSBRNA2T00058083001,GSBRNA2T00131246001,GSBRNA2T00138923001,	0.352546
Biological process	programmed cell death	GO:0012501	4	0.0241544	1.9123	12	2629	152	63681	GSBRNA2T00016178001,GSBRNA2T00093261001,GSBRNA2T00036865001,GSBRNA2T00151544001,GSBRNA2T00007500001,GSBRNA2T00131246001,GSBRNA2T00098338001,GSBRNA2T00017296001,GSBRNA2T00149683001,GSBRNA2T00122134001,GSBRNA2T00138923001,GSBRNA2T00088896001,	0.350491
Biological process	regulation of cell death	GO:0010941	5	0.0250056	1.97113	11	2338	152	63681	GSBRNA2T00016178001,GSBRNA2T00093261001,GSBRNA2T00036865001,GSBRNA2T00151544001,GSBRNA2T00007500001,GSBRNA2T00131246001,GSBRNA2T00098338001,GSBRNA2T00017296001,GSBRNA2T00149683001,GSBRNA2T00122134001,GSBRNA2T00138923001,	0.359101
Biological process	cellular response to antibiotic	GO:0071236	5	0.0251702	2.05168	10	2042	152	63681	GSBRNA2T00093261001,GSBRNA2T00036865001,GSBRNA2T00151544001,GSBRNA2T00099496001,GSBRNA2T00131246001,GSBRNA2T00024830001,GSBRNA2T00098338001,GSBRNA2T00017296001,GSBRNA2T00122134001,GSBRNA2T00138923001,	0.357777
Biological process	response to fungus	GO:0009620	6	0.0261808	1.83257	13	2972	152	63681	GSBRNA2T00091441001,GSBRNA2T00093261001,GSBRNA2T00109789001,GSBRNA2T00036865001,GSBRNA2T00151544001,GSBRNA2T00035030001,GSBRNA2T00137334001,GSBRNA2T00131246001,GSBRNA2T00067996001,GSBRNA2T00098338001,GSBRNA2T00017296001,GSBRNA2T00122134001,GSBRNA2T00138923001,	0.334586
Biological process	response to chitin	GO:0010200	6	0.0266038	1.95192	11	2361	152	63681	GSBRNA2T00036865001,GSBRNA2T00099496001,GSBRNA2T00026537001,GSBRNA2T00058083001,GSBRNA2T00137334001,GSBRNA2T00040233001,GSBRNA2T00132725001,GSBRNA2T00035074001,GSBRNA2T00017296001,GSBRNA2T00122134001,GSBRNA2T00138923001,	0.336901
Biological process	multi-organism process	GO:0051704	2	0.0273425	1.37788	35	10642	152	63681	GSBRNA2T00091441001,GSBRNA2T00093261001,GSBRNA2T00119547001,GSBRNA2T00109789001,GSBRNA2T00036865001,GSBRNA2T00016131001,GSBRNA2T00151544001,GSBRNA2T00070944001,GSBRNA2T00046020001,GSBRNA2T00099496001,GSBRNA2T00105460001,GSBRNA2T00035030001,GSBRNA2T00026537001,GSBRNA2T00007500001,GSBRNA2T00058083001,GSBRNA2T00137334001,GSBRNA2T00131246001,GSBRNA2T00024830001,GSBRNA2T00066247001,GSBRNA2T00132950001…	0.343136
Biological process	heterocycle metabolic process	GO:0046483	4	0.0276198	1.24431	59	19865	152	63681	GSBRNA2T00044326001,GSBRNA2T00016178001,GSBRNA2T00017487001,GSBRNA2T00021736001,GSBRNA2T00056734001,GSBRNA2T00068760001,GSBRNA2T00119547001,GSBRNA2T00137411001,GSBRNA2T00034964001,GSBRNA2T00088411001,GSBRNA2T00036865001,GSBRNA2T00087151001,GSBRNA2T00004046001,GSBRNA2T00075323001,GSBRNA2T00095397001,GSBRNA2T00149116001,GSBRNA2T00001338001,GSBRNA2T00102804001,GSBRNA2T00018816001,GSBRNA2T00099496001…	0.343521
Biological process	cellular response to oxygen-containing compound	GO:1901701	5	0.0280119	1.6026	19	4967	152	63681	GSBRNA2T00093261001,GSBRNA2T00137411001,GSBRNA2T00036865001,GSBRNA2T00151544001,GSBRNA2T00070944001,GSBRNA2T00099496001,GSBRNA2T00105460001,GSBRNA2T00035030001,GSBRNA2T00007500001,GSBRNA2T00058083001,GSBRNA2T00131246001,GSBRNA2T00024830001,GSBRNA2T00098338001,GSBRNA2T00017296001,GSBRNA2T00054302001,GSBRNA2T00021844001,GSBRNA2T00035630001,GSBRNA2T00122134001,GSBRNA2T00138923001,	0.342286
Biological process	aromatic compound biosynthetic process	GO:0019438	5	0.0281261	1.3066	45	14429	152	63681	GSBRNA2T00044326001,GSBRNA2T00016178001,GSBRNA2T00017487001,GSBRNA2T00021736001,GSBRNA2T00093261001,GSBRNA2T00068760001,GSBRNA2T00137411001,GSBRNA2T00028214001,GSBRNA2T00034964001,GSBRNA2T00036865001,GSBRNA2T00087151001,GSBRNA2T00004046001,GSBRNA2T00151544001,GSBRNA2T00075323001,GSBRNA2T00095397001,GSBRNA2T00149116001,GSBRNA2T00001338001,GSBRNA2T00018816001,GSBRNA2T00099496001,GSBRNA2T00105460001…	0.340693
Biological process	regulation of plant-type hypersensitive response	GO:0010363	8	0.0282371	2.01227	10	2082	152	63681	GSBRNA2T00016178001,GSBRNA2T00093261001,GSBRNA2T00036865001,GSBRNA2T00151544001,GSBRNA2T00131246001,GSBRNA2T00098338001,GSBRNA2T00017296001,GSBRNA2T00149683001,GSBRNA2T00122134001,GSBRNA2T00138923001,	0.339089
Biological process	regulation of innate immune response	GO:0045088	7	0.0293288	1.92181	11	2398	152	63681	GSBRNA2T00016178001,GSBRNA2T00093261001,GSBRNA2T00036865001,GSBRNA2T00151544001,GSBRNA2T00007500001,GSBRNA2T00131246001,GSBRNA2T00098338001,GSBRNA2T00017296001,GSBRNA2T00149683001,GSBRNA2T00122134001,GSBRNA2T00138923001,	0.334877
Biological process	cellular protein localization	GO:0034613	5	0.029863	1.59107	19	5003	152	63681	GSBRNA2T00016178001,GSBRNA2T00093261001,GSBRNA2T00028214001,GSBRNA2T00036865001,GSBRNA2T00151544001,GSBRNA2T00075323001,GSBRNA2T00122106001,GSBRNA2T00026537001,GSBRNA2T00131246001,GSBRNA2T00040233001,GSBRNA2T00095236001,GSBRNA2T00013846001,GSBRNA2T00081305001,GSBRNA2T00098338001,GSBRNA2T00017296001,GSBRNA2T00051647001,GSBRNA2T00021844001,GSBRNA2T00122134001,GSBRNA2T00138923001,	0.338204
Biological process	interspecies interaction between organisms	GO:0044419	3	0.0299442	2.90537	5	721	152	63681	GSBRNA2T00119547001,GSBRNA2T00070944001,GSBRNA2T00132950001,GSBRNA2T00013846001,GSBRNA2T00098338001,	0.33639
Biological process	regulation of immune response	GO:0050776	5	0.0304889	1.90986	11	2413	152	63681	GSBRNA2T00016178001,GSBRNA2T00093261001,GSBRNA2T00036865001,GSBRNA2T00151544001,GSBRNA2T00007500001,GSBRNA2T00131246001,GSBRNA2T00098338001,GSBRNA2T00017296001,GSBRNA2T00149683001,GSBRNA2T00122134001,GSBRNA2T00138923001,	0.339768
Biological process	defense response to fungus	GO:0050832	7	0.0313041	1.97713	10	2119	152	63681	GSBRNA2T00091441001,GSBRNA2T00093261001,GSBRNA2T00036865001,GSBRNA2T00151544001,GSBRNA2T00137334001,GSBRNA2T00131246001,GSBRNA2T00098338001,GSBRNA2T00017296001,GSBRNA2T00122134001,GSBRNA2T00138923001,	0.330353
Biological process	regulation of immune system process	GO:0002682	4	0.0316011	1.89884	11	2427	152	63681	GSBRNA2T00016178001,GSBRNA2T00093261001,GSBRNA2T00036865001,GSBRNA2T00151544001,GSBRNA2T00007500001,GSBRNA2T00131246001,GSBRNA2T00098338001,GSBRNA2T00017296001,GSBRNA2T00149683001,GSBRNA2T00122134001,GSBRNA2T00138923001,	0.33098
Biological process	cellular response to acid chemical	GO:0071229	5	0.0319073	1.6621	16	4033	152	63681	GSBRNA2T00093261001,GSBRNA2T00137411001,GSBRNA2T00036865001,GSBRNA2T00151544001,GSBRNA2T00099496001,GSBRNA2T00105460001,GSBRNA2T00035030001,GSBRNA2T00007500001,GSBRNA2T00058083001,GSBRNA2T00131246001,GSBRNA2T00024830001,GSBRNA2T00098338001,GSBRNA2T00017296001,GSBRNA2T00035630001,GSBRNA2T00122134001,GSBRNA2T00138923001,	0.331694
Biological process	intracellular transport	GO:0046907	5	0.032729	1.55226	20	5398	152	63681	GSBRNA2T00016178001,GSBRNA2T00093261001,GSBRNA2T00028214001,GSBRNA2T00036865001,GSBRNA2T00016131001,GSBRNA2T00151544001,GSBRNA2T00075323001,GSBRNA2T00122106001,GSBRNA2T00026537001,GSBRNA2T00131246001,GSBRNA2T00040233001,GSBRNA2T00095236001,GSBRNA2T00013846001,GSBRNA2T00081305001,GSBRNA2T00098338001,GSBRNA2T00017296001,GSBRNA2T00051647001,GSBRNA2T00021844001,GSBRNA2T00122134001,GSBRNA2T00138923001,	0.327996
Biological process	systemic acquired resistance	GO:0009627	8	0.0345082	1.87185	11	2462	152	63681	GSBRNA2T00093261001,GSBRNA2T00036865001,GSBRNA2T00151544001,GSBRNA2T00099496001,GSBRNA2T00131246001,GSBRNA2T00024830001,GSBRNA2T00066247001,GSBRNA2T00098338001,GSBRNA2T00017296001,GSBRNA2T00122134001,GSBRNA2T00138923001,	0.324797
Biological process	establishment of localization in cell	GO:0051649	4	0.0347823	1.52189	21	5781	152	63681	GSBRNA2T00016178001,GSBRNA2T00093261001,GSBRNA2T00028214001,GSBRNA2T00036865001,GSBRNA2T00016131001,GSBRNA2T00151544001,GSBRNA2T00075323001,GSBRNA2T00122106001,GSBRNA2T00026537001,GSBRNA2T00052157001,GSBRNA2T00131246001,GSBRNA2T00040233001,GSBRNA2T00095236001,GSBRNA2T00013846001,GSBRNA2T00081305001,GSBRNA2T00098338001,GSBRNA2T00017296001,GSBRNA2T00051647001,GSBRNA2T00021844001,GSBRNA2T00122134001…	0.32518
Biological process	steroid biosynthetic process	GO:0006694	6	0.0351675	2.48392	6	1012	152	63681	GSBRNA2T00003803001,GSBRNA2T00039533001,GSBRNA2T00105460001,GSBRNA2T00085907001,GSBRNA2T00042984001,GSBRNA2T00001848001,	0.326589
Biological process	regulation of cellular response to stress	GO:0080135	6	0.03525	1.93691	10	2163	152	63681	GSBRNA2T00016178001,GSBRNA2T00093261001,GSBRNA2T00036865001,GSBRNA2T00151544001,GSBRNA2T00131246001,GSBRNA2T00098338001,GSBRNA2T00017296001,GSBRNA2T00149683001,GSBRNA2T00122134001,GSBRNA2T00138923001,	0.314764
Biological process	protein targeting	GO:0006605	10	0.0357716	1.67091	15	3761	152	63681	GSBRNA2T00016178001,GSBRNA2T00093261001,GSBRNA2T00028214001,GSBRNA2T00036865001,GSBRNA2T00151544001,GSBRNA2T00075323001,GSBRNA2T00026537001,GSBRNA2T00131246001,GSBRNA2T00040233001,GSBRNA2T00095236001,GSBRNA2T00013846001,GSBRNA2T00098338001,GSBRNA2T00017296001,GSBRNA2T00122134001,GSBRNA2T00138923001,	0.315379
Biological process	endoplasmic reticulum unfolded protein response	GO:0030968	6	0.0366107	2.45961	6	1022	152	63681	GSBRNA2T00093261001,GSBRNA2T00137411001,GSBRNA2T00137334001,GSBRNA2T00131246001,GSBRNA2T00098338001,GSBRNA2T00138923001,	0.320746
Biological process	hormone biosynthetic process	GO:0042446	6	0.036625	1.6656	15	3773	152	63681	GSBRNA2T00093261001,GSBRNA2T00068760001,GSBRNA2T00036865001,GSBRNA2T00151544001,GSBRNA2T00099496001,GSBRNA2T00105460001,GSBRNA2T00035030001,GSBRNA2T00085907001,GSBRNA2T00058014001,GSBRNA2T00042984001,GSBRNA2T00001848001,GSBRNA2T00098338001,GSBRNA2T00119541001,GSBRNA2T00017296001,GSBRNA2T00122134001,	0.318866
Biological process	organic substance transport	GO:0071702	5	0.0367392	1.41198	28	8308	152	63681	GSBRNA2T00016178001,GSBRNA2T00102184001,GSBRNA2T00093261001,GSBRNA2T00119547001,GSBRNA2T00028214001,GSBRNA2T00036865001,GSBRNA2T00151544001,GSBRNA2T00075323001,GSBRNA2T00066706001,GSBRNA2T00129447001,GSBRNA2T00122106001,GSBRNA2T00026537001,GSBRNA2T00070980001,GSBRNA2T00131246001,GSBRNA2T00040233001,GSBRNA2T00132725001,GSBRNA2T00095236001,GSBRNA2T00067996001,GSBRNA2T00013846001,GSBRNA2T00081305001…	0.317874
Biological process	cellular nitrogen compound metabolic process	GO:0034641	4	0.0367597	1.21917	61	20962	152	63681	GSBRNA2T00044326001,GSBRNA2T00016178001,GSBRNA2T00017487001,GSBRNA2T00021736001,GSBRNA2T00056734001,GSBRNA2T00068760001,GSBRNA2T00119547001,GSBRNA2T00137411001,GSBRNA2T00109789001,GSBRNA2T00034964001,GSBRNA2T00088411001,GSBRNA2T00036865001,GSBRNA2T00087151001,GSBRNA2T00004046001,GSBRNA2T00075323001,GSBRNA2T00095397001,GSBRNA2T00149116001,GSBRNA2T00001338001,GSBRNA2T00102804001,GSBRNA2T00018816001…	0.316088
Biological process	response to unfolded protein	GO:0006986	6	0.0373463	2.44764	6	1027	152	63681	GSBRNA2T00093261001,GSBRNA2T00137411001,GSBRNA2T00137334001,GSBRNA2T00131246001,GSBRNA2T00098338001,GSBRNA2T00138923001,	0.317216
Biological process	cellular response to topologically incorrect protein	GO:0035967	6	0.0373463	2.44764	6	1027	152	63681	GSBRNA2T00093261001,GSBRNA2T00137411001,GSBRNA2T00137334001,GSBRNA2T00131246001,GSBRNA2T00098338001,GSBRNA2T00138923001,	0.317216
Biological process	cellular response to unfolded protein	GO:0034620	7	0.0373463	2.44764	6	1027	152	63681	GSBRNA2T00093261001,GSBRNA2T00137411001,GSBRNA2T00137334001,GSBRNA2T00131246001,GSBRNA2T00098338001,GSBRNA2T00138923001,	0.317216
Biological process	cellular response to drug	GO:0035690	5	0.037739	1.91391	10	2189	152	63681	GSBRNA2T00093261001,GSBRNA2T00036865001,GSBRNA2T00151544001,GSBRNA2T00099496001,GSBRNA2T00131246001,GSBRNA2T00024830001,GSBRNA2T00098338001,GSBRNA2T00017296001,GSBRNA2T00122134001,GSBRNA2T00138923001,	0.298695
Biological process	negative regulation of programmed cell death	GO:0043069	7	0.0383921	2.43107	6	1034	152	63681	GSBRNA2T00093261001,GSBRNA2T00036865001,GSBRNA2T00151544001,GSBRNA2T00131246001,GSBRNA2T00098338001,GSBRNA2T00138923001,	0.297112
Biological process	response to organonitrogen compound	GO:0010243	5	0.0395468	1.83022	11	2518	152	63681	GSBRNA2T00036865001,GSBRNA2T00099496001,GSBRNA2T00026537001,GSBRNA2T00058083001,GSBRNA2T00137334001,GSBRNA2T00040233001,GSBRNA2T00132725001,GSBRNA2T00035074001,GSBRNA2T00017296001,GSBRNA2T00122134001,GSBRNA2T00138923001,	0.302685
Biological process	response to salt stress	GO:0009651	5	0.0396896	1.58765	17	4486	152	63681	GSBRNA2T00016178001,GSBRNA2T00091441001,GSBRNA2T00137411001,GSBRNA2T00087151001,GSBRNA2T00151544001,GSBRNA2T00070944001,GSBRNA2T00066706001,GSBRNA2T00099496001,GSBRNA2T00105460001,GSBRNA2T00035030001,GSBRNA2T00058083001,GSBRNA2T00072410001,GSBRNA2T00131246001,GSBRNA2T00034544001,GSBRNA2T00017296001,GSBRNA2T00035630001,GSBRNA2T00138923001,	0.302118
Biological process	cellular macromolecule localization	GO:0070727	4	0.0398768	1.53878	19	5173	152	63681	GSBRNA2T00016178001,GSBRNA2T00093261001,GSBRNA2T00028214001,GSBRNA2T00036865001,GSBRNA2T00151544001,GSBRNA2T00075323001,GSBRNA2T00122106001,GSBRNA2T00026537001,GSBRNA2T00131246001,GSBRNA2T00040233001,GSBRNA2T00095236001,GSBRNA2T00013846001,GSBRNA2T00081305001,GSBRNA2T00098338001,GSBRNA2T00017296001,GSBRNA2T00051647001,GSBRNA2T00021844001,GSBRNA2T00122134001,GSBRNA2T00138923001,	0.290829
Biological process	cellular response to organic cyclic compound	GO:0071407	6	0.0414881	1.88209	10	2226	152	63681	GSBRNA2T00093261001,GSBRNA2T00036865001,GSBRNA2T00151544001,GSBRNA2T00099496001,GSBRNA2T00131246001,GSBRNA2T00024830001,GSBRNA2T00098338001,GSBRNA2T00017296001,GSBRNA2T00122134001,GSBRNA2T00138923001,	0.301005
Biological process	cell death	GO:0008219	3	0.0420293	1.75662	12	2862	152	63681	GSBRNA2T00016178001,GSBRNA2T00093261001,GSBRNA2T00036865001,GSBRNA2T00151544001,GSBRNA2T00007500001,GSBRNA2T00131246001,GSBRNA2T00098338001,GSBRNA2T00017296001,GSBRNA2T00149683001,GSBRNA2T00122134001,GSBRNA2T00138923001,GSBRNA2T00088896001,	0.303351
Biological process	RNA modification	GO:0009451	8	0.0427494	2.0537	8	1632	152	63681	GSBRNA2T00064247001,GSBRNA2T00072410001,GSBRNA2T00015287001,GSBRNA2T00083983001,GSBRNA2T00001939001,GSBRNA2T00081305001,GSBRNA2T00017312001,GSBRNA2T00059427001,	0.299246
Biological process	negative regulation of cell death	GO:0060548	6	0.0429231	2.36474	6	1063	152	63681	GSBRNA2T00093261001,GSBRNA2T00036865001,GSBRNA2T00151544001,GSBRNA2T00131246001,GSBRNA2T00098338001,GSBRNA2T00138923001,	0.29896
Biological process	gene expression	GO:0010467	5	0.0448287	1.25812	47	15651	152	63681	GSBRNA2T00044326001,GSBRNA2T00016178001,GSBRNA2T00021736001,GSBRNA2T00119547001,GSBRNA2T00137411001,GSBRNA2T00109789001,GSBRNA2T00034964001,GSBRNA2T00036865001,GSBRNA2T00087151001,GSBRNA2T00004046001,GSBRNA2T00075323001,GSBRNA2T00095397001,GSBRNA2T00149116001,GSBRNA2T00001338001,GSBRNA2T00018816001,GSBRNA2T00099496001,GSBRNA2T00089488001,GSBRNA2T00026537001,GSBRNA2T00058083001,GSBRNA2T00119553001…	0.307618
Biological process	organelle organization	GO:0006996	4	0.0456209	1.36452	30	9211	152	63681	GSBRNA2T00056734001,GSBRNA2T00088411001,GSBRNA2T00000680001,GSBRNA2T00070944001,GSBRNA2T00046020001,GSBRNA2T00001338001,GSBRNA2T00145541001,GSBRNA2T00126500001,GSBRNA2T00046531001,GSBRNA2T00105460001,GSBRNA2T00069925001,GSBRNA2T00143192001,GSBRNA2T00052157001,GSBRNA2T00011937001,GSBRNA2T00151476001,GSBRNA2T00143291001,GSBRNA2T00020087001,GSBRNA2T00094256001,GSBRNA2T00095236001,GSBRNA2T00083426001…	0.311519
Biological process	positive regulation of biological process	GO:0048518	4	0.0456865	1.53557	18	4911	152	63681	GSBRNA2T00016178001,GSBRNA2T00137411001,GSBRNA2T00034964001,GSBRNA2T00070944001,GSBRNA2T00149116001,GSBRNA2T00046531001,GSBRNA2T00099496001,GSBRNA2T00007500001,GSBRNA2T00058083001,GSBRNA2T00052157001,GSBRNA2T00094256001,GSBRNA2T00095236001,GSBRNA2T00083426001,GSBRNA2T00051647001,GSBRNA2T00054302001,GSBRNA2T00021844001,GSBRNA2T00149683001,GSBRNA2T00009836001,	0.310446
Biological process	ion transport	GO:0006811	5	0.0488052	1.44967	22	6358	152	63681	GSBRNA2T00091441001,GSBRNA2T00119547001,GSBRNA2T00036865001,GSBRNA2T00016131001,GSBRNA2T00151544001,GSBRNA2T00070944001,GSBRNA2T00088407001,GSBRNA2T00105460001,GSBRNA2T00129447001,GSBRNA2T00121915001,GSBRNA2T00007953001,GSBRNA2T00072890001,GSBRNA2T00131246001,GSBRNA2T00024830001,GSBRNA2T00132725001,GSBRNA2T00066247001,GSBRNA2T00067996001,GSBRNA2T00001848001,GSBRNA2T00034544001,GSBRNA2T00054122001…	0.31769
Biological process	cellular localization	GO:0051641	3	0.0490135	1.44898	22	6361	152	63681	GSBRNA2T00016178001,GSBRNA2T00093261001,GSBRNA2T00119547001,GSBRNA2T00028214001,GSBRNA2T00036865001,GSBRNA2T00016131001,GSBRNA2T00151544001,GSBRNA2T00075323001,GSBRNA2T00122106001,GSBRNA2T00026537001,GSBRNA2T00052157001,GSBRNA2T00131246001,GSBRNA2T00040233001,GSBRNA2T00095236001,GSBRNA2T00013846001,GSBRNA2T00081305001,GSBRNA2T00098338001,GSBRNA2T00017296001,GSBRNA2T00051647001,GSBRNA2T00021844001…	0.30617
Biological process	obsolete ATP catabolic process	GO:0006200	0	0.0491748	2.2852	6	1100	152	63681	GSBRNA2T00056734001,GSBRNA2T00016131001,GSBRNA2T00001338001,GSBRNA2T00072890001,GSBRNA2T00020087001,GSBRNA2T00030003001,	0.305806
Biological process	RNA methylation	GO:0001510	9	0.0493512	2.28313	6	1101	152	63681	GSBRNA2T00064247001,GSBRNA2T00072410001,GSBRNA2T00015287001,GSBRNA2T00083983001,GSBRNA2T00081305001,GSBRNA2T00059427001,	0.305539
Biological process	protein transport	GO:0015031	8	0.0493679	1.49993	19	5307	152	63681	GSBRNA2T00016178001,GSBRNA2T00093261001,GSBRNA2T00028214001,GSBRNA2T00036865001,GSBRNA2T00151544001,GSBRNA2T00075323001,GSBRNA2T00122106001,GSBRNA2T00026537001,GSBRNA2T00131246001,GSBRNA2T00040233001,GSBRNA2T00095236001,GSBRNA2T00013846001,GSBRNA2T00081305001,GSBRNA2T00098338001,GSBRNA2T00017296001,GSBRNA2T00051647001,GSBRNA2T00021844001,GSBRNA2T00122134001,GSBRNA2T00138923001,	0.30429
Biological process	plant-type hypersensitive response	GO:0009626	6	0.0493846	1.82392	10	2297	152	63681	GSBRNA2T00016178001,GSBRNA2T00093261001,GSBRNA2T00036865001,GSBRNA2T00151544001,GSBRNA2T00131246001,GSBRNA2T00098338001,GSBRNA2T00017296001,GSBRNA2T00149683001,GSBRNA2T00122134001,GSBRNA2T00138923001,	0.303052
